# Supplementary material for: Low dose tacrolimus exposure and early steroid withdrawal with strict body weight control can improve post kidney transplant glucose tolerance in Japanese patients
Source: PLoS One. 2023 Oct 11;18(10):e0287059. doi: 10.1371/journal.pone.0287059 (PMC10566682; doi:10.1371/journal.pone.0287059)
Supplement: S1 Dataset — (XLSX) [file pone.0287059.s002.xlsx]

## Sheet: Final Data Set by Mitsuke et al
serial #	#	Eligibility	living/cadaveric	Gender	DOB	HD on	KT ope date	Age	PKT	primary disease	alive/dead (motality)	Survival time (mo.)	graft loss	graft survival (mo.)	Cause of graft loss	HLA_mismatch	recipient-blood type	Donor-blood type	ABO-incompatible	DSA	DSA-detail	TACER	TAC	CsA	MMF	AZ	Miz	EVR	steroid pulse	steroid maintenace	BSX	RIT	IVIG	PEX/DFPP	Imx Regimen-i	CNI	HD dulation (mo)	Pre_BMI	3M_BMI	6M_BMI	12M_BMI	12M-3M:BMI	Pre_BS(0)	Pre_BS(30)	Pre_BS(120)_OGTT	3M_BS(0)	3M_BS(30)	3M_BS(120)_OGTT	6M_BS(0)
299	1	Eligible	living	F	1964-12-18	2005-12-14	2006-02-09	41.1726	0	IgAN	0	192.329	0	192.329	N/A	0	O	O	0	0	0	0	1	0	1	0	0	0	1	1	0	0	0	0	TAC4	TAC	1.87397	17.5781	17.2656	18.75	18.3594	1.09375	88	163	215	97	unknown	unknown	89
301	2	Eligible	living	F	1960-12-16	2006-03-02	2006-03-02	45.2384	1	Others	0	191.638	0	191.638	N/A	2	O	O	0	0	0	0	1	0	1	0	0	0	1	1	1	0	0	0	TAC4	TAC	0	21.8099	19.8673	20.3971	20.8386	0.971292	90	131	112	104	unknown	unknown	96
306	3	Eligible	living	F	1980-12-26	2006-03-13	2006-04-17	25.3233	0	CGN	0	190.126	0	190.126	N/A	3	O	O	0	0	0	0	1	0	1	0	0	0	1	1	0	0	0	0	TAC4	TAC	1.15068	18.8679	17.167	17.7999	18.0768	0.909774	79	98	112	87	124	124	87
308	4	Eligible	living	F	1967-02-04	2006-04-27	2006-04-27	39.2521	1	IgAN	0	189.797	0	189.797	N/A	1	A	A	0	0	0	0	1	0	1	0	0	0	1	1	1	0	0	0	TAC4	TAC	0	18.4123	15.7034	18.0197	18.0589	2.35551	93	124	112	83	unknown	unknown	84
309	5	Eligible	living	M	1974-05-05	2006-05-11	2006-05-11	32.0384	1	CGN	0	189.337	1	131.211	non-adherence to medication	3	AB	B	0	0	0	0	1	0	1	0	0	0	1	1	1	0	0	0	TAC4	TAC	0	17.5944	16.2911	17.4496	16.6531	0.362024	85	150	196	113	unknown	unknown	88
310	6	Eligible	living	M	1948-04-09	2002-06-20	2006-05-25	58.1644	0	ADPKD	0	188.877	0	188.877	N/A	2	A	B	1	0	0	0	1	0	1	0	0	0	1	1	1	1	1	1	ABO	TAC	47.1781	21.8695	19.5143	18.8414	15.4769	-4.03745	75	164	217	102	171	184	unknown
313	7	Eligible	living	F	1954-01-28	2001-12-12	2006-06-29	52.4521	0	IgAN	0	187.726	0	187.726	N/A	3	AB	B	0	1	A24,DR15	0	1	0	1	0	0	0	1	1	1	1	1	1	DSA	TAC	54.5753	19.8412	19.3462	18.6037	18.9749	-0.371249	110	174	173	107	212	219	100
315	8	Eligible	living	F	1985-06-28	2006-03-07	2006-08-10	21.1315	0	CGN	0	186.345	0	186.345	N/A	2	A	A	0	0	0	0	1	0	1	0	0	0	1	0	1	0	0	0	ESWD	TAC	5.12877	24.4478	23.3219	24.7695	18.4967	-4.82523	74	122	106	83	123	118	85
319	9	Eligible	living	F	1984-10-23	2006-08-31	2006-08-31	21.8685	1	IgAN	0	185.655	0	185.655	N/A	unknown	unknown	unknown	0	unknown	unknown	0	1	0	1	0	0	0	1	0	1	0	0	0	ESWD	TAC	0	19.0579	19.2894	20.4467	17.7462	-1.54315	88	209	175	89	205	221	98
322	10	Eligible	living	F	1939-08-04	1998-11-02	2006-09-28	67.1973	0	CGN	0	184.734	0	184.734	N/A	3	A	AB	1	0	0	0	1	0	1	0	0	0	1	1	1	1	0	1	DSA	TAC	94.9151	16.5438	21.0703	21.4309	18.4265	-2.64381	92	163	147	96	154	236	103
323	11	Eligible	living	M	1956-08-12	2005-05-16	2006-10-12	50.2	0	IgAN	0	184.274	0	184.274	N/A	5	B	A	1	0	0	0	1	0	1	0	0	0	1	1	1	1	1	1	ABO	TAC	16.8986	17.7951	18.0363	19.2901	22.1836	4.14738	86	150	147	86	164	142	78
324	12	Eligible	living	M	1972-03-16	2003-06-07	2006-10-26	34.6356	0	FSGS	0	183.814	0	183.814	N/A	0	O	A	0	0	0	0	1	0	1	0	0	0	1	1	0	0	0	1	ABO	TAC	40.6685	23.1167	21.1979	21.8679	14.0101	-7.18779	93	151	163	86	142	118	73
325	13	Eligible	living	M	1958-03-19	1997-08-06	2006-11-02	48.6575	0	ADPKD	0	183.584	0	183.584	N/A	3	B	B	0	0	unknown	0	1	0	1	0	0	0	1	1	1	0	0	0	FSGS	TAC	110.959	23.0361	20.7518	22.2961	14.7997	-5.95206	89	110	124	101	173	156	106
329	14	Eligible	living	M	1980-05-27	2006-12-21	2006-12-21	26.5863	1	IgAN	0	181.973	0	181.973	N/A	2	B	B	0	0	0	0	1	0	1	0	0	0	1	0	1	0	0	0	ESWD	TAC	0	25.7494	24.4281	24.4619	15.5852	-8.84289	87	152	135	102	146	151	91
330	15	Eligible	living	M	1977-09-08	2007-01-05	2007-01-11	29.3616	1	IgAN	0	39.9452	0	181.282	N/A	2	O	A	1	0	0	0	1	0	1	0	0	0	1	1	1	1	1	1	ABO	TAC	0.19726	17.9191	16.338	16.431	14.2608	-2.07712	104	162	163	104	136	121	98
331	16	Eligible	living	M	1965-08-19	2001-09-21	2007-01-25	41.463	0	IgAN	0	180.822	0	180.822	N/A	2	AB	AB	0	0	0	0	1	0	1	0	0	0	1	0	1	0	0	0	ESWD	TAC	64.1753	19.4874	18.7607	18.2983	15.1936	-3.56718	74	130	151	97	unknown	unknown	123
332	17	Eligible	living	F	1941-05-21	1988-12-18	2007-02-01	65.7452	0	CGN	0	180.592	0	180.592	N/A	1	B	B	0	0	0	0	1	0	1	0	0	0	1	0	1	0	0	0	ESWD	TAC	217.611	19.5894	18.4983	18.7463	22.8129	4.31462	98	243	231	114	unknown	unknown	131
333	18	Eligible	living	F	1965-03-11	2003-11-01	2007-02-08	41.9425	0	HSPN	0	180.362	0	180.362	N/A	1	O	A	1	0	0	0	1	0	1	0	0	0	1	1	1	1	1	1	ABO	TAC	39.2877	21.6395	19.843	24.4975	18.7815	-1.06156	101	164	164	107	204	167	100
334	19	Eligible	living	M	1962-10-18	1992-06-01	2007-02-22	44.3781	0	IgAN	1	39.2877	1	39.2877	DWFG	3	A	A	0	0	0	0	1	0	1	0	0	0	1	0	1	0	0	0	ESRD	TAC	176.844	21.3138	21.1193	20.4523	12.7827	-8.33655	87	124	138	95	139	133	102
337	20	Eligible	living	M	1968-07-16	2006-11-29	2007-03-29	38.726	0	IgAN	0	178.751	0	178.751	N/A	3	AB	A	0	0	0	0	1	0	1	0	0	0	1	0	1	0	0	0	ESRD	TAC	3.94521	17.8546	18.9795	19.1973	16.6933	-2.28625	88	148	109	97	159	138	89
339	21	Eligible	living	M	1951-04-20	2007-04-26	2007-04-27	56.0575	1	CGN	0	177.797	0	177.797	N/A	3	B	O	0	0	0	0	1	0	1	0	0	0	1	0	1	0	0	0	ESRD	TAC	0.0328767	24.1949	23.3331	23.8634	15.2461	-8.08705	94	125	191	117	145	152	125
342	22	Eligible	living	M	1980-06-07	2006-02-16	2007-06-07	27.0164	0	IgAN	0	176.449	0	176.449	N/A	0	B	B	0	0	0	0	1	0	1	0	0	0	1	0	1	0	0	0	ESWD	TAC	15.6493	18.4304	20.5113	22.3609	15.1936	-5.31774	80	205	169	102	178	151	95
343	23	Eligible	living	F	1980-03-26	2007-06-14	2007-06-14	27.2356	1	IgAN	0	176.219	0	176.219	N/A	2	A	O	0	0	0	0	1	0	1	0	0	0	1	0	1	0	0	0	ESRD	TAC	0	23.1554	21.8427	21.1499	16.774	-5.06867	90	159	152	96	176	211	94
344	24	Eligible	living	M	1952-04-29	1995-09-08	2007-06-21	55.1808	0	IgAN	0	175.989	0	175.989	N/A	5	O	O	0	0	0	0	1	0	1	0	0	0	1	0	1	0	0	0	ESRD	TAC	141.501	21.5815	19.5859	20.6946	16.9991	-2.58682	80	144	132	97	unknown	unknown	96
345	25	Eligible	living	M	1957-03-04	2003-12-07	2007-07-05	50.3699	0	CGN	0	175.529	0	175.529	N/A	3	O	O	0	0	0	0	1	0	1	0	0	0	1	0	1	0	0	0	ESRD	TAC	42.937	20.2136	19.6052	21.2953	15.5489	-4.05625	100	155	225	116	231	283	110
348	26	Eligible	living	M	1965-05-17	1996-07-16	2007-08-09	42.2575	0	Others	0	174.378	0	174.378	N/A	3	O	O	0	0	0	0	1	0	1	0	0	0	1	0	1	0	0	0	ESRD	TAC	132.855	20.6899	22.1046	20.6309	13.5575	-8.5471	90	173	85	93	191	96	92
349	27	Eligible	living	F	1965-01-02	1997-07-28	2007-08-23	42.6658	0	CGN	0	173.918	0	173.918	N/A	3	A	A	0	0	0	0	1	0	1	0	0	0	1	0	1	0	0	0	ESRD	TAC	120.921	16.9107	16.1145	16.2283	17.4416	1.32708	88	185	136	101	171	125	95
351	28	Eligible	living	M	1960-03-09	1990-01-01	2007-09-13	47.5452	0	CGN	0	173.227	0	173.227	N/A	3	A	B	1	0	0	0	1	0	1	0	0	0	1	1	1	1	1	1	ABO	TAC	212.515	21.157	19.9082	19.9816	16.8962	-3.01194	83	131	136	74	127	96	74
352	29	Eligible	living	F	1985-08-28	2007-09-27	2007-09-27	22.0959	1	Others	0	172.767	0	172.767	N/A	unknown	unknown	unknown	0	unknown	unknown	0	1	0	1	0	0	0	1	1	1	0	0	0	TAC	TAC	0	17.0667	17.3333	17.5111	20.4444	3.11111	84	102	84	87	133	91	89
353	30	Eligible	living	F	1956-09-25	2006-07-12	2007-10-04	51.0575	0	Others	0	172.537	0	172.537	N/A	4	B	B	0	1	DQ4,DQ8	0	1	0	1	0	0	0	1	1	1	1	1	1	DSA	TAC	14.7616	18.5013	18.1834	18.692	19.4973	1.31395	85	165	157	93	126	115	95
354	31	Eligible	living	F	1974-07-21	1995-12-19	2007-10-25	33.2849	0	FSGS	0	171.847	0	171.847	N/A	3	AB	A	0	1	A24	0	1	0	1	0	0	0	1	1	1	1	1	1	DSA	TAC	142.29	18.6355	17.741	17.7783	17.1447	-0.596338	89	132	108	87	133	91	unknown
355	32	Eligible	living	F	1968-05-03	2007-08-21	2007-11-01	39.5233	0	CGN	0	171.616	0	171.616	N/A	2	AB	AB	0	1	A2	0	1	0	1	0	0	0	1	0	1	1	0	0	ESRD(petit DSA)	TAC	2.36712	21.518	21.8282	22.2547	17.8347	-3.99343	86	123	132	97	160	134	unknown
357	33	Eligible	living	M	1946-12-28	2005-08-24	2007-11-08	60.9041	0	ADPKD	1	35.6055	1	35.6055	DWFG	1	A	B	1	0	0	0	1	0	1	0	0	0	1	1	1	1	1	0	ABO	TAC	26.4986	25.5875	25.0574	24.4908	16.8146	-8.24281	110	180	145	113	155	189	unknown
360	34	Eligible	living	M	1989-05-23	2006-08-31	2007-12-13	18.5699	0	Others	0	170.236	0	170.236	N/A	unknown	unknown	unknown	0	unknown	unknown	0	1	0	1	0	0	0	1	0	1	0	0	0	ESRD	TAC	15.4192	19.8868	19.8505	20.3223	16.6933	-3.15721	84	130	121	86	121	141	85
361	35	Eligible	living	M	1979-08-25	1998-08-17	2007-12-20	28.3397	0	FSGS	0	170.005	0	170.005	N/A	3	B	B	0	0	0	0	1	0	1	0	0	0	1	1	0	0	0	1	FSGS	TAC	112.175	17.8324	17.5696	17.5696	15.1066	-2.46303	88	175	121	81	109	94	89
362	36	Eligible	living	F	1971-10-26	2007-06-02	2008-01-10	36.2329	0	Others	0	169.315	0	169.315	N/A	2	O	O	0	0	0	0	1	0	1	0	0	0	1	0	1	0	0	0	ESWD	TAC	7.29863	19.9277	19.5126	20.2183	19.0974	-0.415161	87	137	140	unknown	unknown	unknown	80
363	37	Eligible	living	M	1973-01-30	2004-02-02	2008-01-17	34.9863	0	Others	0	169.085	0	169.085	N/A	2	B	B	0	0	0	0	1	0	1	0	0	0	1	0	1	0	0	0	ESWD	TAC	47.5068	22.8963	26.4091	27.0216	16.5733	-9.83587	77	131	114	83	149	107	95
366	38	Eligible	living	M	1980-06-25	2008-02-07	2008-02-07	27.6384	1	CAKUT	0	168.395	0	168.395	N/A	1	A	O	0	0	unknown	0	1	0	1	0	0	0	1	0	1	0	0	0	ESWD	TAC	0	22.2499	22.5976	23.6405	15.9921	-6.60544	84	158	113	89	156	145	99
367	39	Eligible	living	M	1979-01-16	2008-02-21	2008-02-21	29.1178	1	CGN	0	167.934	1	80.9425	IgAN recurrence	2	O	O	0	0	0	0	1	0	1	0	0	0	1	0	1	0	0	0	ESWD	TAC	0	34.3125	29.2007	33.1921	16.1059	-13.0948	75	114	91	85	137	123	93
368	40	Eligible	living	M	1961-05-10	2008-02-28	2008-02-28	46.8356	1	IgAN	0	167.704	0	167.704	N/A	3	A	A	0	0	0	0	1	0	1	0	0	0	1	0	1	0	0	0	ESWD	TAC	0	23.6341	23.6341	23.9273	16.8553	-6.77878	94	215	198	102	178	161	98
369	41	Eligible	living	M	1952-10-29	1980-04-01	2008-03-06	55.389	0	CGN	0	167.474	0	167.474	N/A	5	O	O	0	0	0	0	1	0	1	0	0	0	1	1	1	0	0	0	ESWD	TAC	335.375	23.4375	22.2656	21.7969	17.9688	-4.29688	85	134	115	103	167	132	105
371	42	Eligible	living	F	1971-03-01	1987-03-28	2008-03-27	37.0986	0	CGN	0	166.784	0	166.784	N/A	4	A	A	0	1	B35(CREG)	0	1	0	1	0	0	0	1	1	1	1	1	1	DSA	TAC	252.164	18.6146	17.6029	16.5912	18.6146	1.01166	84	165	128	87	149	151	93
372	43	Eligible	living	F	1981-09-09	2007-01-10	2008-04-03	26.5836	0	Others	0	93.8301	0	166.553	N/A	2	O	O	0	0	0	0	1	0	1	0	0	0	1	1	1	0	0	0	ESWD	TAC	14.7616	17.4416	18.1999	17.4037	17.4416	-0.758329	88	137	113	93	146	146	83
374	44	Eligible	living	M	1969-08-13	2008-02-27	2008-04-10	38.6849	0	CGN	0	166.323	0	166.323	N/A	2	O	O	0	0	0	0	1	0	1	0	0	0	1	0	1	0	0	0	ESWD	TAC	1.4137	19.3337	19.3337	21.5645	17.1029	-2.23081	96	116	104	101	186	148	95
375	45	Eligible	living	F	1945-11-11	2004-09-23	2008-04-24	62.4932	0	IgAN	0	165.863	0	165.863	N/A	2	B	A	1	0	0	0	1	0	1	0	0	0	1	1	1	1	1	1	ABO	TAC	43.0356	18.2937	16.5002	16.7394	18.3336	1.83336	91	114	145	95	159	113	98
377	46	Eligible	living	M	1952-10-24	1993-06-07	2008-05-08	55.5753	0	IgAN	0	165.403	0	165.403	N/A	3	A	B	1	0	0	0	1	0	1	0	0	0	1	1	1	1	1	1	ABO	TAC	179.145	21.8158	20.1847	19.9808	18.7575	-1.4272	83	160	129	120	170	156	118
379	47	Eligible	living	M	1967-12-06	2008-05-29	2008-05-29	40.5068	1	Others	0	164.712	0	164.712	N/A	1	AB	A	0	0	0	0	1	0	1	0	0	0	1	0	1	0	0	0	ESWD	TAC	0	20.5714	21.551	21.3224	15.0204	-6.53061	88	134	90	95	148	128	97
381	48	Eligible	living	M	1964-06-26	2006-11-07	2008-06-19	44.011	0	CGN	0	164.022	0	164.022	N/A	0	A	A	0	0	0	0	1	0	1	0	0	0	1	0	1	0	0	0	ESWD	TAC	19.3973	24.0228	23.5794	24.1377	15.1066	-8.47284	88	165	145	130	186	205	130
383	49	Eligible	living	M	1958-06-03	2008-06-23	2008-06-26	50.0986	1	CGN	0	163.792	0	163.792	N/A	4	O	B	1	0	0	0	1	0	1	0	0	0	1	1	1	1	1	1	ABO	TAC	0.0986301	24.3887	23.1277	23.1941	15.2636	-7.8641	124	209	264	118	203	276	159
385	50	Eligible	living	M	1953-05-10	2004-04-12	2008-08-07	55.2822	0	CGN	1	92.6466	1	92.6466	DWFG	4	O	B	1	0	0	0	1	0	1	0	0	0	1	1	1	1	1	1	ABO	TAC	51.8795	22.8027	21.2259	22.1356	13.9485	-7.27746	93	171	173	91	146	163	92
386	51	Eligible	living	M	1981-11-28	2008-08-21	2008-08-21	26.7479	1	IgAN	0	161.951	0	161.951	N/A	unknown	unknown	unknown	0	unknown	unknown	0	1	0	1	0	0	0	1	0	1	0	0	0	ESWD	TAC	0	16.9336	18.3066	18.3066	15.0376	-3.26904	84	125	112	87	153	141	83
389	52	Eligible	living	F	1944-09-27	2007-09-05	2008-09-04	63.9808	0	CGN	0	161.49	0	161.49	N/A	2	B	B	0	1	B38Creg	0	1	0	1	0	0	0	1	1	1	1	1	1	DSA	TAC	12	17.0374	16.0095	16.2282	20.1212	4.11173	105	200	242	106	184	190	106
390	53	Eligible	living	F	1972-06-12	2004-12-01	2008-09-11	36.274	0	CGN	0	161.26	0	161.26	N/A	2	O	O	0	0	0	0	1	0	1	0	0	0	1	0	1	0	0	0	ESWD	TAC	45.3699	21.6696	20.5161	21.5254	18.9506	-1.56548	100	164	128	101	147	143	102
391	54	Eligible	living	M	1956-06-06	1977-01-18	2008-10-02	52.3589	0	Others	0	160.57	0	160.57	N/A	unknown	unknown	unknown	0	unknown	unknown	0	1	0	1	0	0	0	1	0	1	0	0	0	ESWD	TAC	380.712	18.7878	17.6156	17.6156	15.4053	-2.21033	91	181	133	96	154	116	97
393	55	Eligible	living	F	1950-12-10	1997-11-06	2008-11-06	57.9479	0	CGN	0	159.419	0	159.419	N/A	3	B	O	0	0	0	0	1	0	1	0	0	0	1	0	1	0	0	0	ESWD	TAC	132.099	20.1746	unknown	17.5431	20.1746	unknown	81	152	117	98	144	148	92
394	56	Eligible	living	M	1975-11-05	2006-01-02	2008-11-27	33.0849	0	IgAN	0	158.729	0	158.729	N/A	1	O	O	0	0	0	0	1	0	1	0	0	0	1	0	1	0	0	0	ESWD	TAC	34.8493	22.5617	unknown	22.8395	14.1975	unknown	81	143	147	96	141	141	90
395	57	Eligible	living	F	1950-07-25	1998-09-01	2008-12-04	58.4027	0	CGN	0	158.499	0	158.499	N/A	4	A	AB	1	1	DR9	0	1	0	1	0	0	0	1	1	1	1	1	1	DSA/ABOI	TAC	123.189	29.8187	unknown	19.7168	18.662	unknown	88	143	201	89	152	240	116
399	58	Eligible	living	M	1949-11-26	2009-02-05	2009-02-05	59.2356	1	IgAN	0	156.427	0	156.427	N/A	5	A	O	0	0	0	0	1	0	1	0	0	0	1	0	1	0	0	0	ESWD	TAC	0	23.597	unknown	21.8871	15.7313	unknown	95	147	135	98	150	116	101
400	59	Eligible	living	F	1953-03-03	2009-02-19	2009-02-19	56.0055	1	CGN	0	155.967	0	155.967	N/A	4	AB	B	0	0	0	0	1	0	1	0	0	0	1	0	1	0	0	0	ESWD	TAC	0	17.7734	unknown	17.9688	17.9688	unknown	90	146	83	106	143	156	88
402	60	Eligible	living	M	1947-05-22	2009-02-26	2009-02-26	61.811	1	CGN	0	155.737	0	155.737	N/A	4	A	A	0	0	0	0	1	0	1	0	0	0	1	1	1	0	0	0	Standard TAC	TAC	0	21.6713	unknown	21.3039	16.8962	unknown	86	169	224	88	168	150	102
406	61	Eligible	living	F	1965-01-22	2006-12-18	2009-03-26	44.2027	0	IgAN	0	154.816	0	154.816	N/A	3	O	O	0	0	0	0	1	0	1	0	0	0	1	0	1	0	0	0	ESWD	TAC	27.2548	25.1249	unknown	22.7058	19.5228	unknown	97	152	108	90	136	107	88
413	62	Eligible	living	F	1969-03-23	2009-06-18	2009-06-18	40.2658	1	CGN	0	152.055	0	152.055	N/A	1	A	A	0	0	0	0	1	0	1	0	0	0	1	0	1	0	0	0	ESWD	TAC	0	18.668	unknown	17.9418	19.6506	unknown	92	187	160	96	121	123	93
414	63	Eligible	living	M	1960-03-25	2008-08-28	2009-07-09	49.3233	0	CGN	0	151.364	0	151.364	N/A	3	A	AB	1	0	0	0	1	0	1	0	0	0	1	1	1	1	1	1	ABOI	TAC	10.3562	24.5368	unknown	22.4921	15.6763	unknown	95	174	128	97	171	165	101
415	64	Eligible	living	M	1952-04-13	2009-06-03	2009-07-16	57.2959	0	CGN	1	77.0301	1	77.0301	DWFG	0	B	B	0	0	0	1	0	0	1	0	0	0	1	0	1	0	0	0	Reg Quad	GRA	1.4137	unknown	unknown	unknown	unknown	unknown	98	131	216	129	191	257	unknown
417	65	Eligible	living	F	1976-05-29	2001-03-30	2009-07-30	33.1918	0	IgAN	0	150.674	1	88.274	CAAMR	unknown	unknown	unknown	0	1	unknown	1	0	0	1	0	0	0	1	1	1	1	1	1	DSA/ABOI	GRA	100.077	unknown	unknown	unknown	unknown	unknown	89	57	110	99	116	150	89
418	66	Eligible	living	M	1959-07-17	1975-05-08	2009-08-06	50.0904	0	CGN	0	150.444	0	150.444	N/A	2	O	O	0	0	0	0	1	0	1	0	0	0	1	0	1	0	0	0	ESWD	GRA	411.255	unknown	unknown	unknown	unknown	unknown	83	118	123	90	142	143	84
419	67	Eligible	living	F	1980-03-31	2009-05-12	2009-08-20	29.4082	0	CAKUT	0	149.984	1	89.7863	CAAMR	2	B	AB	1	0	0	0	1	0	1	0	0	0	1	1	1	1	1	1	ESWD	GRA	3.28767	unknown	unknown	unknown	unknown	unknown	89	94	93	85	98	109	84
421	68	Eligible	living	F	1967-04-30	2009-09-30	2009-10-01	42.4521	1	CGN	0	74.3014	0	148.603	N/A	4	B	B	0	0	0	1	0	0	1	0	0	0	1	0	1	0	0	0	ESWD	GRA	0.0328767	unknown	unknown	unknown	unknown	unknown	79	145	105	81	118	89	89
427	69	Eligible	living	F	1949-07-28	2002-09-01	2009-11-26	60.3726	0	IgAN	0	146.762	0	146.762	N/A	5	A	A	0	0	0	1	0	0	1	0	0	0	1	0	1	0	0	0	ESWD	GRA	86.8932	26.743	unknown	25.8065	19.1467	unknown	91	143	166	98	154	141	104
459	70	Eligible	living	F	1963-06-11	1999-08-23	2010-08-05	47.1836	0	CGN	0	138.477	0	138.477	N/A	1	B	O	0	0	unknown	1	0	0	1	0	0	0	1	0	1	0	0	0	unknown	GRA	131.507	20.5933	23.6244	24.2954	25.9151	2.29071	85	149	138	101	179	156	102
460	71	Eligible	living	M	1955-03-14	2009-03-06	2010-08-12	55.4521	0	CGN	0	138.247	1	13.3479	CAN	unknown	unknown	unknown	0	unknown	unknown	1	0	0	1	0	0	0	1	0	1	0	0	0	unknown	GRA	17.2274	24.3375	24.3375	25.3515	24.3375	0	87	142	205	106	158	109	101
461	72	Eligible	living	M	1987-02-23	2010-05-25	2010-08-19	23.5014	0	IgAN	0	138.016	0	138.016	N/A	2	B	O	0	0	unknown	1	0	0	1	0	0	0	1	0	1	0	0	0	unknown	GRA	2.8274	19.1003	18.1315	17.7509	18.6851	0.553633	81	130	146	100	134	128	95
470	73	Eligible	living	M	1941-01-06	2002-07-01	2010-11-11	69.8932	0	CGN	0	135.255	0	135.255	N/A	5	A	A	0	0	0	1	0	0	1	0	0	0	1	0	1	0	0	0	MMF,Gra.PLS	unknown	100.438	20.3727	18.7783	18.9201	19.5578	0.779478	84	147	153	104	162	147	96
471	74	Eligible	living	M	1941-04-08	2008-12-12	2010-11-25	69.6795	0	CGN	0	134.795	0	134.795	N/A	unknown	unknown	unknown	0	unknown	unknown	1	0	0	1	0	0	0	1	0	1	0	0	0	MMF,Gra.PLS	unknown	23.4411	28.1571	24.7431	24.6079	24.2023	-0.540833	91	178	135	103	132	151	unknown
473	75	Eligible	living	M	1971-09-07	2010-12-27	2010-12-12	39.2904	1	IgAN	0	134.236	0	134.236	N/A	3	O	B	1	0	0	1	0	0	1	0	0	0	1	1	1	1	0	1	MMF,Gra.PLS	GRA	-0.493151	22.6382	22.11	21.8836	22.2609	0.150922	103	170	160	106	170	152	106
477	76	Eligible	living	F	1984-03-28	2011-01-14	2011-01-20	26.8329	1	CGN	0	132.953	0	132.953	N/A	3	O	B	1	0	0	1	0	0	1	0	0	0	1	1	1	1	0	1	MMF,Gra.PLS	None	0.19726	18.3283	17.7892	17.4748	18.4182	0.628913	95	130	137	88	139	144	93
484	77	Eligible	living	M	1967-10-13	1995-01-01	2011-03-24	43.474	0	IgAN	0	130.882	1	61.1507	IgAN recurrence	unknown	unknown	unknown	0	unknown	unknown	1	0	0	1	0	0	0	1	0	1	0	0	0	MMF,Gra.PLS	GRA	194.827	18.3145	18.3755	unknown	17.6735	-0.702054	82	144	125	96	120	103	unknown
486	78	Eligible	living	M	1963-07-02	2011-04-14	2011-04-14	47.8164	1	ADPKD	0	130.192	0	130.192	N/A	0	O	O	0	0	0	1	0	0	1	0	0	0	1	0	1	0	0	0	MMF,Gra.PLS	GRA	0	30.5416	29.9505	30.5416	30.8372	0.886692	98	140	143	104	133	130	unknown
488	79	Eligible	living	F	1983-12-06	2011-05-16	2011-05-19	27.4685	1	CGN	0	129.041	0	129.041	N/A	2	O	A	1	0	0	1	0	0	1	0	0	0	1	1	1	1	0	1	MMF,Gra.PLS	GRA	0.0986301	22.4609	20.8984	21.0938	21.6016	0.703125	100	189	210	85	113	189	102
490	80	Eligible	living	F	1950-06-17	2011-01-05	2011-06-02	61	0	Others	0	128.581	0	128.581	N/A	4	A	B	1	0	0	1	0	0	1	0	0	0	1	1	1	1	0	0	MMF,Gra.PLS	GRA	4.86575	18.9866	19.5008	19.6986	19.659	0.158222	87	114	173	88	131	126	91
492	81	Eligible	living	M	1947-01-20	2011-06-06	2011-06-09	64.4274	1	IgAN	0	128.351	0	128.351	N/A	6	A	B	1	0	0	1	0	0	1	0	0	0	1	1	1	1	0	1	MMF,Gra.PLS	GRA	0.0986301	25.0399	22.4633	23.0077	23.3343	0.870954	98	137	165	95	139	100	103
493	82	Eligible	living	F	1973-01-08	2011-03-12	2011-06-16	38.4603	0	IgAN	0	128.121	0	128.121	N/A	2	O	O	0	0	0	1	0	0	1	0	0	0	1	0	1	0	0	0	MMF,Gra.PLS	GRA	3.15616	22.5466	21.6764	22.3488	24.3266	2.65021	82	139	143	99	161	136	95
495	83	Eligible	living	M	1994-09-27	2009-08-10	2011-06-30	16.7671	0	CGN	0	127.66	0	127.66	N/A	1	B	B	0	0	0	1	0	0	1	0	0	0	1	0	1	0	0	0	MMF,Gra.PLS	GRA	22.6521	19.1327	19.2035	20.1247	20.6916	1.4881	72	148	118	93	153	81	91
496	84	Eligible	living	F	1964-07-17	2008-04-06	2011-07-07	47.0027	0	CGN	0	127.43	0	127.43	N/A	5	A	O	0	1	DR4,DR9	1	0	0	1	0	0	0	1	1	1	1	0	1	MMF,Gra.PLS	GRA	39.0247	26.9188	22.6726	22.5525	22.8329	0.160231	88	169	166	92	156	107	83
497	85	Eligible	living	F	1971-02-01	2011-05-20	2011-07-21	40.4932	0	IgAN	0	126.97	0	126.97	N/A	3	A	A	0	0	0	1	0	0	1	0	0	0	1	0	1	0	0	0	unknown	unknown	2.03836	20.5688	20.1733	19.7777	21.3599	1.18666	90	172	163	94	161	144	90
498	86	Eligible	living	M	1976-09-10	2008-12-02	2011-07-28	34.9014	0	IgAN	0	126.74	0	126.74	N/A	1	A	A	0	0	0	1	0	0	1	0	0	0	1	1	1	0	0	0	unknown	unknown	31.8247	24.0569	22.0856	22.3863	22.6536	0.568011	93	157	171	123	210	138	114
500	87	Eligible	living	F	1961-08-19	2011-08-11	2011-08-11	50.011	1	CGN	0	126.279	0	126.279	N/A	4	B	B	0	0	0	1	0	0	1	0	0	0	1	0	1	0	0	0	unknown	unknown	0	18.718	18.2615	18.2615	18.6724	0.410884	88	111	128	92	148	102	92
507	88	Eligible	living	M	1947-06-09	1994-05-11	2011-10-27	64.4274	0	CGN	0	123.748	0	123.748	N/A	6	B	O	0	0	0	1	0	0	1	0	0	0	1	0	1	0	0	0	unknown	unknown	209.688	18.1252	17.5439	17.7149	18.5698	1.02596	81	178	141	100	184	138	105
509	89	Eligible	living	F	1948-06-09	2001-08-23	2011-11-19	63.4877	0	CGN	0	122.992	0	122.992	N/A	4	A	AB	1	0	0	1	0	0	1	0	0	0	1	1	1	1	0	1	unknown	unknown	122.959	26.3146	23.9463	26.0076	23.7709	-0.175431	109	199	174	109	152	175	95
510	90	Eligible	living	M	1963-04-14	2011-04-04	2011-11-20	48.6356	0	CGN	0	122.959	0	122.959	N/A	unknown	unknown	unknown	0	unknown	unknown	1	0	0	1	0	0	0	1	0	1	0	0	0	unknown	unknown	7.56164	18.1018	19.7871	unknown	20.2241	0.43694	77	96	137	90	133	96	unknown
514	91	Eligible	living	M	1952-07-30	2012-01-09	2012-01-12	59.4932	1	FSGS	0	121.216	0	121.216	N/A	4	B	B	0	0	0	1	0	0	1	0	0	0	1	0	0	1	0	1	unknown	unknown	0.0986301	25.8199	24.7598	24.3494	24.5546	-0.205191	78	147	183	100	163	125	93
519	92	Eligible	living	F	1991-04-26	2008-11-07	2012-03-08	20.8822	0	HSPN	0	43.4301	1	35.2438	CAAMR	2	B	B	0	1	B46	1	0	0	1	0	0	0	1	1	1	1	0	1	unknown	unknown	40.011	25.8322	22.2359	21.0956	21.0517	-1.18416	87	151	138	78	128	103	75
520	93	Eligible	living	M	1955-11-11	2012-03-12	2012-03-15	56.3808	1	Others	0	119.145	0	119.145	N/A	2	B	AB	1	0	0	1	0	0	1	0	0	0	1	1	1	1	0	1	unknown	unknown	0.0986301	17.1103	16.8505	17.1427	17.37	0.519476	84	166	141	96	147	130	99
523	94	Eligible	living	M	1963-03-16	2012-03-29	2012-03-29	49.0712	1	Renal sclerosis	0	118.685	0	118.685	N/A	3	O	O	0	0	unknown	1	0	0	1	0	0	0	1	0	1	0	0	0	unknown	unknown	0	23.3844	21.7191	21.2939	20.9042	-0.814909	85	148	132	90	162	119	94
525	95	Eligible	living	M	1972-06-29	2005-08-01	2012-04-19	39.8329	0	ADPKD	0	117.995	1	28.3068	BKVN	unknown	unknown	unknown	0	0	unknown	1	0	0	1	0	0	0	1	1	0	0	0	0	unknown	unknown	80.6466	25.4819	23.5652	24.0365	25.4504	1.88522	93	138	127	117	159	200	114
526	96	Eligible	living	F	1974-03-08	2012-02-08	2012-04-26	38.1616	0	IgAN	0	117.764	0	117.764	N/A	0	O	O	0	0	unknown	1	0	0	1	0	0	0	1	1	1	0	0	0	unknown	unknown	2.56438	20.0777	20.3768	20.5049	20.5904	0.213593	91	136	181	94	113	140	94
527	97	Eligible	living	F	1971-05-30	2010-03-17	2012-05-17	40.9945	0	ADPKD	0	117.074	0	117.074	N/A	unknown	B	A	1	0	0	1	0	0	1	0	0	0	1	1	1	1	0	1	unknown	unknown	26.0384	26.7752	25.2994	25.721	26.9017	1.60229	81	151	135	86	116	118	95
528	98	Eligible	living	F	1964-11-01	2012-05-24	2012-05-24	47.5918	1	CGN	0	44.2192	0	116.844	N/A	5	A	A	0	0	0	1	0	0	1	0	0	0	1	0	1	0	0	0	unknown	unknown	0	19.3568	18.4331	18.4733	18.7544	0.321274	85	206	113	100	195	80	102
531	99	Eligible	living	F	1960-12-02	1997-08-19	2012-06-21	51.5863	0	IgAN	0	115.923	0	115.923	N/A	2	B	A	1	1	B51	1	0	0	1	0	0	0	1	1	1	1	0	1	unknown	unknown	178.192	18.9749	18.8512	19.2224	18.7687	-0.0824998	84	157	159	86	143	169	80
533	100	Eligible	living	M	1950-09-01	2000-04-08	2012-07-12	61.9041	0	IgAN	0	115.233	0	115.233	N/A	3	A	A	0	0	unknown	1	0	0	1	0	0	0	1	0	1	0	0	0	unknown	unknown	147.222	19.6752	19.3665	unknown	19.6752	0.30863	79	122	121	86	126	156	86
535	101	Eligible	living	F	1971-12-12	2001-02-24	2012-07-26	40.6493	0	IgAN	0	114.773	0	114.773	N/A	1	B	O	0	0	0	1	0	0	1	0	0	0	1	0	1	0	0	0	unknown	unknown	137.096	23.6244	17.4516	17.5659	17.3373	-0.114312	83	111	145	94	156	128	97
537	102	Eligible	living	F	1972-04-12	2012-08-06	2012-08-09	40.3534	1	IgAN	0	114.312	0	114.312	N/A	3	A	A	0	0	0	1	0	0	1	0	0	0	1	0	1	0	0	0	unknown	unknown	0.0986301	20.3125	18.3594	18.3594	19.8438	1.48438	80	128	126	86	91	102	92
538	103	Eligible	living	M	1954-04-13	2012-08-13	2012-08-16	58.3836	1	CGN	0	114.082	0	114.082	N/A	5	O	O	0	0	0	1	0	0	1	0	0	1	1	0	1	0	0	0	unknown	unknown	0.0986301	20.4783	20.2801	20.6104	21.4361	1.15603	77	122	164	87	142	135	90
540	104	Eligible	living	M	1970-12-27	2011-12-01	2012-09-13	41.7425	0	Renal sclerosis	0	113.162	0	113.162	N/A	2	O	O	0	0	0	1	0	0	1	0	0	1	1	1	1	0	0	0	unknown	unknown	9.43562	25.4581	24.7409	23.1274	22.2668	-2.47409	75	173	92	114	174	188	99
541	105	Eligible	living	F	1974-01-17	2012-09-27	2012-09-27	38.7205	1	ADPKD	0	112.701	0	112.701	N/A	3	A	A	0	0	0	1	0	0	1	0	0	1	1	0	1	0	0	0	unknown	unknown	0	18.2899	18.2518	18.5566	19.5092	1.25743	78	162	248	107	202	191	103
542	106	Eligible	living	M	1977-05-02	2004-02-13	2012-10-11	35.4685	0	IgAN	0	112.241	0	112.241	N/A	1	O	A	1	0	0	1	0	0	1	0	0	1	1	1	1	1	0	1	unknown	unknown	103.989	25.4313	25.0595	25.4313	19.7055	-5.35396	75	125	150	85	145	132	80
543	107	Eligible	living	F	1960-12-14	2012-10-25	2012-10-25	51.8986	1	CGN	0	111.781	0	111.781	N/A	5	A	O	0	0	0	1	0	0	1	0	0	1	1	0	1	0	0	0	unknown	unknown	0	20.0796	19.7569	19.9003	19.6135	-0.143426	100	178	123	111	165	129	114
544	108	Eligible	living	M	1944-06-17	2007-08-01	2012-11-01	68.4219	0	IgAN	0	111.551	0	111.551	N/A	unknown	A	B	1	0	0	1	0	0	1	0	0	1	1	1	1	1	0	1	unknown	unknown	63.0904	20.5633	20.4497	20.9041	21.813	1.36331	77	139	116	107	192	176	126
545	109	Eligible	living	F	1957-12-21	1983-07-22	2012-11-15	54.9397	0	CGN	0	111.09	0	111.09	N/A	3	O	B	1	1	DR12	1	0	0	1	0	0	1	1	1	1	1	0	1	unknown	unknown	352.077	17.0392	16.6335	16.4713	16.4713	-0.162278	83	209	139	95	200	199	89
546	110	Eligible	living	M	1967-10-29	2006-05-11	2012-11-22	45.0986	0	CGN	0	110.86	0	110.86	N/A	5	O	A	1	0	0	1	0	0	1	0	0	1	1	1	1	1	0	1	unknown	unknown	78.4767	20.46	22.5982	23.2249	23.9622	1.364	91	181	111	94	187	144	112
549	111	Eligible	living	M	1954-06-17	2012-12-27	2012-12-27	58.5699	1	IgAN	0	109.71	0	109.71	N/A	4	AB	A	0	0	0	1	0	0	1	0	0	1	1	0	1	0	0	0	unknown	unknown	0	27.8852	25.9518	25.5057	25.4313	-0.520523	73	151	121	78	140	178	74
550	112	Eligible	living	M	1950-06-05	2013-01-10	2013-01-10	62.6438	1	CGN	0	109.249	0	109.249	N/A	5	A	A	0	0	0	1	0	0	1	0	0	1	1	0	1	0	0	0	unknown	unknown	0	23.6089	23.2815	23.3179	23.5361	0.254641	89	131	152	97	173	148	128
551	113	Eligible	living	M	1966-11-30	2011-04-26	2013-01-17	46.1644	0	IgAN	0	109.019	0	109.019	N/A	5	B	A	1	0	0	1	0	0	1	0	0	1	1	1	1	1	0	1	unknown	unknown	20.7781	21.6679	19.3345	19.5345	19.7012	0.366688	80	150	120	102	146	140	104
552	114	Eligible	living	M	1972-09-27	2001-08-20	2013-01-21	40.3452	0	Others	0	108.888	0	108.888	N/A	2	A	A	0	0	0	1	0	0	1	0	0	1	1	0	1	0	0	0	unknown	unknown	137.162	17.0721	40.218	17.3594	17.6467	-22.5713	89	171	116	98	123	151	97
553	115	Eligible	living	M	1978-03-14	2013-01-24	2013-01-24	34.8904	1	CGN	0	108.789	0	108.789	N/A	unknown	unknown	unknown	0	0	unknown	1	0	0	1	0	0	1	1	0	1	0	0	0	unknown	unknown	0	23.867	23.5877	23.867	23.867	0.279327	79	165	128	99	111	120	99
554	116	Eligible	living	M	1981-05-31	2008-05-20	2013-02-07	31.7123	0	IgAN	0	108.329	0	108.329	N/A	2	B	B	0	0	0	1	0	0	1	0	0	1	1	0	1	0	0	0	unknown	unknown	56.6795	20.5125	19.1809	19.1809	20.6076	1.42668	80	170	108	100	170	130	93
555	117	Eligible	living	M	1976-07-30	2013-02-14	2013-02-14	36.5699	1	IgAN	0	108.099	0	108.099	N/A	3	A	O	0	0	0	1	0	0	1	0	0	1	1	0	1	0	0	0	unknown	unknown	0	19.2672	29.4078	18.963	18.8953	-10.5124	75	149	113	87	161	107	93
559	118	Eligible	living	M	1957-02-14	2011-01-21	2013-03-14	56.1151	0	CGN	1	19.1342	1	19.1342	DWFG	unknown	unknown	unknown	0	0	unknown	1	0	0	1	0	0	1	1	0	1	0	0	0	unknown	unknown	25.7425	19.8418	18.0841	19.7066	21.6671	3.58302	73	122	114	100	148	205	104
561	119	Eligible	living	M	1975-05-10	1993-11-06	2013-04-04	37.9288	0	IgAN	0	106.488	0	106.488	N/A	3	A	A	0	0	0	1	0	0	1	0	0	1	1	0	1	0	0	0	unknown	unknown	233.063	22.5492	22.1501	22.6157	21.618	-0.532135	90	177	132	113	212	155	105
562	120	Eligible	living	F	1958-04-29	2008-07-01	2013-04-11	54.989	0	CGN	0	106.258	0	106.258	N/A	5	A	O	0	0	0	1	0	0	1	0	0	1	1	0	1	0	0	0	unknown	unknown	57.3699	23.386	21.8854	23.3494	22.837	0.951541	94	177	135	106	173	141	104
563	121	Eligible	living	F	1959-07-14	2002-01-30	2013-04-17	53.7973	1	CGN	0	106.06	0	106.06	N/A	5	B	O	0	0	0	1	0	0	1	0	0	1	1	1	1	0	0	0	unknown	unknown	134.63	18.4199	17.3546	18.3311	19.4851	2.13049	77	116	147	101	140	161	90
564	122	Eligible	living	F	1946-06-12	2008-12-29	2013-04-24	66.9123	0	IgAN	0	105.83	0	105.83	N/A	3	A	A	0	0	0	1	0	0	1	0	0	1	1	0	1	0	0	0	unknown	unknown	51.8466	24.0573	23.3498	24.1045	24.1988	0.849082	81	213	85	91	234	90	86
574	123	Eligible	living	F	1970-12-02	2013-08-14	2013-08-15	42.7315	1	CGN	0	102.115	0	102.115	N/A	5	O	B	1	0	0	1	0	0	1	0	0	1	1	1	1	1	0	1	unknown	unknown	0.0328767	19.7975	18.8189	19.1953	18.8189	0	83	184	76	84	118	103	87
575	124	Eligible	living	M	1967-04-05	2013-08-22	2013-08-22	46.4137	1	ADPKD	0	101.885	0	101.885	N/A	3	O	O	0	0	unknown	1	0	0	1	0	0	1	1	0	1	0	0	0	unknown	unknown	0	24.1975	21.8519	22.5309	24.2593	2.40741	92	142	131	95	161	147	105
576	125	Eligible	living	M	1987-04-01	2013-08-26	2013-08-29	26.4301	1	Others	0	28.8986	0	101.655	N/A	2	O	A	1	0	0	1	0	0	1	0	0	1	1	1	1	1	0	1	unknown	unknown	0.0986301	20.5883	19.3795	20.3239	19.8706	0.491098	96	170	161	88	164	181	104
577	126	Eligible	living	M	1970-03-08	2013-09-12	2013-09-12	43.5452	1	CGN	0	28.6027	0	101.195	N/A	3	A	A	0	0	unknown	1	0	0	1	0	0	1	1	0	1	0	0	0	unknown	unknown	0	27.7703	26.4863	28.487	30.1592	3.67285	87	123	127	91	133	97	85
582	127	Eligible	living	M	1987-06-16	2013-10-17	2013-10-17	26.3562	1	Renal sclerosis	0	100.044	0	100.044	N/A	3	B	O	0	0	0	1	0	0	1	0	0	1	1	0	1	0	0	0	unknown	unknown	0	27.2109	25.6874	26.9983	27.7778	2.09042	94	174	120	93	169	140	104
585	128	Eligible	living	F	1948-07-08	2013-06-12	2013-10-31	65.3589	0	CGN	0	99.5836	0	99.5836	N/A	0	A	B	1	0	0	1	0	0	1	0	0	1	1	1	1	1	0	1	unknown	unknown	4.63562	23.2623	21.7672	21.1076	20.6678	-1.09935	89	146	248	106	150	97	94
588	129	Eligible	living	M	1970-03-17	2001-09-14	2013-11-28	43.7315	0	CGN	0	98.663	0	98.663	N/A	6	A	A	0	0	unknown	1	0	0	1	0	0	1	1	0	1	0	0	0	unknown	unknown	146.564	22.6757	23.7387	23.7387	24.4473	0.708617	80	113	72	86	113	70	87
592	130	Eligible	living	M	2000-06-02	2013-12-19	2013-12-19	13.5562	1	Others	0	97.9726	0	97.9726	N/A	2	A	A	0	0	0	1	0	0	1	0	0	1	1	0	1	0	0	0	unknown	unknown	0	17.5539	16.95	17.876	18.7215	1.7715	91	194	95	85	172	131	88
594	131	Eligible	living	F	1947-08-30	2014-01-20	2014-01-23	66.4466	1	CGN	0	96.8219	0	96.8219	N/A	3	A	AB	1	0	0	1	0	0	1	0	0	0	1	1	1	1	0	1	unknown	unknown	0.0986301	21.9138	17.9419	18.1702	18.7637	0.821768	94	168	163	92	130	110	94
595	132	Eligible	living	M	1970-07-31	2013-01-23	2014-01-30	43.5315	0	IgAN	0	96.5918	0	96.5918	N/A	6	B	O	0	0	0	1	0	0	1	0	0	1	1	0	1	0	0	0	unknown	unknown	12.2301	25.9793	23.2964	22.9908	27.3377	4.04122	91	138	135	99	157	141	98
600	133	Eligible	living	F	1965-04-22	2014-03-20	2014-03-20	48.9425	1	CGN	0	94.9808	0	94.9808	N/A	2	AB	B	0	0	0	1	0	0	1	0	0	0	1	1	1	0	0	0	unknown	unknown	0	24.8235	23.113	23.1569	23.6832	0.57015	81	153	197	89	134	134	97
601	134	Eligible	living	M	1975-10-10	2014-01-27	2014-03-27	38.4877	0	Renal sclerosis	0	94.7507	0	94.7507	N/A	2	B	B	0	0	0	1	0	0	1	0	0	1	1	0	1	0	0	0	unknown	unknown	1.93973	25.8546	22.6627	22.0243	21.5455	-1.11718	74	166	196	107	206	148	99
603	135	Eligible	living	M	1956-06-06	2014-04-09	2014-04-10	57.8822	1	IgAN	0	94.2904	0	94.2904	N/A	6	B	A	1	0	0	1	0	0	1	0	0	1	1	1	1	1	0	1	unknown	unknown	0.0328767	24.4039	22.8633	23.8087	23.7037	0.840307	100	186	129	98	177	117	101
605	136	Eligible	living	M	1966-07-27	2014-05-05	2014-05-08	47.8137	1	IgAN	0	93.3699	0	93.3699	N/A	5	O	A	1	0	0	1	0	0	1	0	0	1	1	1	1	1	1	1	unknown	unknown	0.0986301	27.6915	24.3204	24.5956	25.3524	1.03198	97	162	124	101	159	151	95
606	137	Eligible	living	F	1968-06-28	2013-12-17	2014-05-22	45.9288	0	CGN	0	92.9096	0	92.9096	N/A	unknown	unknown	unknown	0	0	unknown	1	0	0	1	0	0	1	1	0	1	0	0	0	unknown	unknown	5.12877	25.4555	26.0145	26.8315	27.3905	1.37597	78	96	67	89	130	99	89
607	138	Eligible	living	F	1983-02-22	2014-05-25	2014-05-29	31.2849	1	Others	0	92.6795	0	92.6795	N/A	unknown	O	A	1	1	A26	1	0	0	1	0	0	1	1	1	1	1	0	1	unknown	unknown	0.131507	16.3018	18.6847	19.3655	19.895	1.21034	99	192	177	85	175	127	83
608	139	Eligible	living	F	1955-11-13	2013-12-27	2014-06-05	58.6	0	Others	0	92.4493	0	92.4493	N/A	5	A	O	0	1	A33,B55	1	0	0	1	0	0	1	1	1	1	1	0	1	unknown	unknown	5.26027	16.6659	17.2799	17.5869	17.8062	0.526293	89	176	167	unknown	134	127	96
609	140	Eligible	living	M	1968-11-16	2014-06-09	2014-06-12	45.6	1	FSGS	0	92.2192	0	92.2192	N/A	4	O	O	0	0	0	1	0	0	1	0	0	1	1	1	HOLD	0	0	0	unknown	unknown	0.0986301	19.7133	19.8136	20.6823	34.4148	14.6012	84	100	82	97	150	120	96
610	141	Eligible	living	M	1948-08-02	2014-06-15	2014-06-19	65.9233	1	CGN	0	91.989	0	91.989	N/A	5	O	A	1	0	0	1	0	0	1	0	0	1	1	1	1	1	0	1	unknown	unknown	0.131507	23.4552	22.534	23.03	21.9317	-0.602324	93	158	233	94	152	191	98
612	142	Eligible	living	M	1979-03-07	2014-07-10	2014-07-10	35.3671	1	IgAN	0	91.2986	0	91.2986	N/A	2	A	A	0	0	0	1	0	0	1	0	0	1	1	0	1	0	0	0	unknown	unknown	0	28.306	25.9109	25.5843	25.4028	-0.508056	76	122	111	92	142	13	90
614	143	Eligible	living	F	1988-03-15	2014-07-24	2014-07-24	26.3753	1	HSPN	0	90.8384	0	90.8384	N/A	1	B	B	0	0	0	1	0	0	1	0	0	1	1	0	1	0	0	0	unknown	unknown	0	21.9076	20.6094	21.583	21.4207	0.811392	86	153	152	93	147	150	91
617	144	Eligible	living	M	1981-01-21	2014-08-21	2014-08-21	33.6027	1	IgAN	0	89.9178	0	89.9178	N/A	3	A	O	0	0	0	1	0	0	1	0	0	1	1	0	1	0	0	0	unknown	unknown	0	24.4838	22.4007	22.4611	23.0045	0.603792	89	141	150	95	165	118	104
618	145	Eligible	living	M	1973-01-03	2014-08-28	2014-08-28	41.6767	1	CGN	0	89.6877	0	89.6877	N/A	5	A	A	0	0	0	1	0	0	1	0	0	1	1	0	1	0	0	0	unknown	unknown	0	24.614	23.6336	23.2835	24.2288	0.595217	99	156	122	104	172	152	111
619	146	Eligible	living	M	1988-03-11	2014-01-08	2014-09-18	26.5397	0	CGN	0	88.9973	0	88.9973	N/A	0	A	A	0	0	0	1	0	0	1	0	0	1	1	0	1	0	0	0	unknown	unknown	8.31781	27.4271	unknown	28.0899	27.7111	unknown	85	152	127	unknown	unknown	unknown	90
621	147	Eligible	living	M	1978-11-21	2014-02-27	2014-10-09	35.9068	0	Others	0	88.3068	0	88.3068	N/A	2	A	A	0	0	0	1	0	0	1	0	0	1	1	1	1	0	0	0	unknown	unknown	7.36438	19.9357	17.6244	17.9855	18.3467	0.72231	76	148	140	85	1356	140	81
622	148	Eligible	living	M	1959-01-23	2014-10-16	2014-10-16	55.7671	1	ADPKD	0	88.0767	0	88.0767	N/A	4	AB	A	0	0	0	1	0	0	1	0	0	1	1	0	1	0	0	0	unknown	unknown	0	23.9521	22.5896	34.7807	23.0915	0.50199	99	154	157	107	157	155	97
624	149	Eligible	living	F	1965-05-05	1991-03-05	2014-10-30	49.5205	0	HSPN	0	87.6164	0	87.6164	N/A	0	A	A	0	0	0	1	0	0	1	0	0	1	1	0	1	0	0	0	unknown	unknown	284.055	19.6283	20.6297	22.1519	21.9516	1.3219	83	152	87	unknown	128	94	101
628	150	Eligible	living	M	1956-05-11	2014-04-10	2014-12-11	58.6247	0	IgAN	0	86.2356	0	86.2356	N/A	unknown	O	A	1	0	0	1	0	0	1	0	0	1	1	1	1	1	0	1	unknown	unknown	8.05479	21.0832	21.0832	20.5466	20.5782	-0.504987	113	150	212	115	160	139	107
636	151	Eligible	living	F	1960-09-01	2015-01-29	2015-01-29	54.4466	1	CGN	0	84.6247	0	84.6247	N/A	5	AB	A	0	0	0	1	0	0	1	0	0	1	1	0	1	0	0	0	unknown	unknown	0	19.1227	18.702	19.6199	19.0845	0.382455	84	136	171	97	160	153	89
637	152	Eligible	living	F	1967-02-10	2011-02-24	2015-02-12	48.0384	0	IgAN	0	84.1644	0	84.1644	N/A	5	O	B	1	1	DR4	1	0	0	1	0	0	1	1	1	1	1	0	1	unknown	unknown	47.6384	15.983	15.4623	15.8228	15.4222	-0.0400577	81	96	134	87	115	134	86
640	153	Eligible	living	F	1987-02-11	2012-12-10	2015-03-12	28.0986	0	FSGS	0	83.2438	0	83.2438	N/A	unknown	O	A	1	0	256	1	0	0	1	0	0	1	1	1	1	1	0	1	unknown	unknown	27.0247	19.257	19.2173	19.3364	20.6466	1.42938	84	115	113	81	103	132	82
642	154	Eligible	living	M	1977-11-25	2015-04-02	2015-04-02	37.3753	1	Others	0	82.5534	0	82.5534	N/A	3	O	O	0	0	0	1	0	0	1	0	0	1	1	0	1	0	0	0	unknown	unknown	0	24.6687	23.7271	22.9111	23.5388	-0.188311	85	141	148	100	143	126	102
643	155	Eligible	living	M	1978-03-04	2014-12-23	2015-04-09	37.1233	0	CGN	0	82.3233	0	82.3233	N/A	2	B	B	0	0	0	1	0	0	1	0	0	1	1	0	1	0	0	0	unknown	unknown	3.51781	19.604	19.244	19.1458	19.1785	-0.0654556	82	149	151	100	163	121	96
650	156	Eligible	living	M	1965-04-13	2015-02-20	2015-06-11	50.1945	0	IgAN	0	80.2521	0	80.2521	N/A	5	A	A	0	0	0	1	0	0	1	0	0	1	1	0	1	0	0	0	unknown	unknown	3.64932	20.3555	19.2788	19.6153	20.1872	0.908425	87	178	136	101	161	114	101
654	157	Eligible	living	F	1985-11-08	2015-04-21	2015-07-16	29.7041	0	Others	0	79.1014	0	79.1014	N/A	2	B	B	0	0	0	1	0	0	1	0	0	1	1	0	1	0	0	0	unknown	unknown	2.8274	16.3184	16.276	16.5727	16.6151	0.339084	75	144	139	79	130	111	85
655	158	Eligible	living	M	1967-08-01	1984-01-01	2015-07-23	48.0082	0	IgAN	0	78.8712	0	78.8712	N/A	5	B	O	0	0	0	1	0	0	1	0	0	1	1	0	1	0	0	0	unknown	unknown	378.937	23.7024	21.2299	20.8953	21.0812	-0.148721	77	150	119	100	169	120	104
656	159	Eligible	living	M	1969-03-01	2014-06-30	2015-07-30	46.4438	0	HSPN	0	78.6411	0	78.6411	N/A	4	O	A	1	0	0	1	0	0	1	0	0	1	1	1	1	1	0	1	unknown	unknown	12.9863	20.9649	21.2487	21.3433	21.0911	-0.157631	85	109	133	93	90	79	92
657	160	Eligible	living	M	1973-08-01	2015-08-06	2015-08-06	42.0411	1	CGN	0	78.411	0	78.411	N/A	3	A	A	0	0	0	1	0	0	1	0	0	1	1	1	1	0	0	0	unknown	unknown	0	25.7942	22.469	20.6612	20.5966	-1.87242	87	119	133	95	114	139	91
659	161	Eligible	living	M	1971-11-25	2015-07-21	2015-08-20	43.7644	0	IgAN	0	77.9507	0	77.9507	N/A	0	A	O	0	0	0	1	0	0	1	0	0	0	1	0	1	0	0	0	unknown	unknown	0.986301	20.2836	20.3006	21.2218	21.6654	1.36475	84	198	231	104	200	186	111
660	162	Eligible	living	M	1957-04-08	2014-04-11	2015-08-27	58.4247	0	CGN	0	77.7205	0	77.7205	N/A	2	A	A	0	0	unknown	1	0	0	1	0	0	1	1	0	1	0	0	0	unknown	unknown	16.537	21.8685	19.1003	19.1349	19.1696	0.0692042	104	159	178	103	107	111	102
661	163	Eligible	living	F	1972-03-25	2015-09-14	2015-09-17	43.5096	1	FSGS	0	77.0301	0	77.0301	N/A	3	A	A	0	0	unknown	1	0	0	1	0	0	1	1	1	1	0	0	0	unknown	unknown	0.0986301	22.7862	21.5287	21.7955	21.4525	-0.0762079	108	173	308	89	151	241	90
667	164	Eligible	living	F	1957-08-21	2008-07-04	2015-10-22	58.2082	0	CGN	0	75.8795	0	75.8795	N/A	2	O	O	0	1	unknown	1	0	0	1	0	0	1	1	1	1	1	0	1	unknown	unknown	87.6493	24.347	24.0371	unknown	25.8963	1.85922	100	182	46	119	222	187	unknown
670	165	Eligible	living	F	1982-08-02	2015-11-26	2015-11-26	33.3397	1	IgAN	0	74.7288	0	74.7288	N/A	3	O	O	0	0	0	1	0	0	1	0	0	1	1	0	1	0	0	0	unknown	unknown	0	19.3098	18.6366	19.1327	18.6721	0.0354308	94	180	195	84	150	115	85
671	166	Eligible	living	F	1962-03-16	2015-12-17	2015-12-17	53.7918	1	IgAN	0	74.0384	0	74.0384	N/A	2	O	A	1	0	0	1	0	0	1	0	0	1	1	1	1	1	0	1	unknown	unknown	0	19.2921	unknown	19.3098	19.8413	unknown	88	146	126	79	112	132	89
672	167	Eligible	living	M	1947-04-13	2015-12-24	2015-12-24	68.7452	1	Renal sclerosis	0	73.8082	0	73.8082	N/A	4	A	O	0	0	0	1	0	0	1	0	0	1	1	0	1	0	0	0	unknown	unknown	0	21.6609	19.8616	19.9654	20.1384	0.276817	102	145	138	98	132	163	99
673	168	Eligible	living	F	1992-06-30	2016-01-07	2016-01-07	23.537	1	Others	0	73.3479	0	73.3479	N/A	2	B	A	1	0	0	1	0	0	1	0	0	1	1	1	1	1	0	0	unknown	unknown	0	21.8506	19.736	19.3515	19.1379	-0.598061	111	164	325	88	115	109	81
675	169	Eligible	living	M	1989-11-02	2016-01-21	2016-01-21	26.2356	1	Others	0	72.8877	0	72.8877	N/A	3	A	B	1	0	0	1	0	0	1	0	0	1	1	1	1	1	1	0	unknown	unknown	0	19.4556	18.771	18.3026	19.1673	0.396317	90	148	84	98	129	114	91
676	170	Eligible	living	M	1957-12-20	2004-04-06	2016-01-28	58.1452	0	ADPKD	0	72.6575	0	72.6575	N/A	4	O	O	0	0	unknown	1	0	0	1	0	0	1	1	0	1	0	0	0	unknown	unknown	141.83	23.6161	21.8655	22.1297	21.9646	0.0990884	83	170	149	98	220	109	94
677	171	Eligible	living	M	1986-03-06	2008-12-01	2016-02-04	29.937	0	CGN	0	72.4274	0	72.4274	N/A	3	AB	B	0	0	0	1	0	0	1	0	0	1	1	0	1	0	0	0	unknown	unknown	86.1699	25.4492	24.9233	25.9167	28.634	3.71074	90	159	156	95	151	108	96
680	172	Eligible	living	F	1987-11-13	2016-03-10	2016-03-10	28.3425	1	CAKUT	0	71.2767	0	71.2767	N/A	0	B	B	0	0	0	1	0	0	1	0	0	1	1	0	1	0	0	0	unknown	unknown	0	23.0587	22.0274	21.4912	22.3987	0.371249	93	134	110	100	126	135	98
683	173	Eligible	living	F	1984-02-16	2016-04-04	2016-04-07	32.1616	1	CGN	0	70.3562	0	70.3562	N/A	4	B	O	0	1	DR11Creg	1	0	0	1	0	0	1	1	0	1	1	0	1	unknown	unknown	0.0986301	20.8499	21.5581	22.3549	22.0893	0.531206	86	171	177	87	180	128	83
684	174	Eligible	living	M	1954-02-24	2015-12-10	2016-04-14	62.1781	0	Renal sclerosis	0	70.126	0	70.126	N/A	4	AB	O	0	0	unknown	1	0	0	1	0	0	1	1	0	1	0	0	0	unknown	unknown	4.14247	24.0285	24.1574	23.6742	24.0285	-0.128839	95	169	125	101	137	138	99
687	175	Eligible	living	M	1993-07-08	2016-05-26	2016-05-26	22.8986	1	Others	0	68.7452	0	68.7452	N/A	3	O	O	0	0	unknown	1	0	0	1	0	0	1	1	0	1	0	0	0	unknown	unknown	0	21.4626	21.3268	21.3607	21.2588	-0.0679196	84	157	107	93	142	124	93
688	176	Eligible	living	M	1971-12-11	2016-06-02	2016-06-02	44.5068	1	IgAN	0	68.5151	0	68.5151	N/A	0	O	O	0	0	unknown	1	0	0	1	0	0	1	1	0	1	0	0	0	unknown	unknown	0	24.0163	22.994	23.5602	23.9691	0.975122	84	146	247	109	173	179	102
689	177	Eligible	living	M	1983-08-24	2016-06-09	2016-06-09	32.8164	1	CAKUT	0	68.2849	0	68.2849	N/A	2	O	O	0	0	unknown	1	0	0	1	0	0	1	1	0	1	0	0	0	unknown	unknown	0	27.4899	26.6974	25.6056	24.5137	-2.18369	80	125	120	unknown	unknown	unknown	117
690	178	Eligible	living	M	1952-03-03	2016-01-14	2016-06-23	64.3507	0	IgAN	0	67.8247	0	67.8247	N/A	3	O	AB	1	0	0	1	0	0	1	0	0	1	1	1	1	1	0	1	unknown	unknown	5.29315	21.6445	19.9875	21.2648	22.2314	2.24385	76	110	180	100	165	202	97
694	179	Eligible	living	M	1963-02-25	2016-07-21	2016-07-21	53.4384	1	CGN	0	66.9041	0	66.9041	N/A	5	B	A	1	0	0	1	0	0	1	0	0	1	1	1	1	1	0	0	unknown	unknown	0	24.9151	23.2209	22.6229	23.0548	-0.166101	104	137	139	107	111	140	102
698	180	Eligible	living	M	1988-12-26	2016-04-13	2016-08-18	27.663	0	FSGS	0	65.9836	0	65.9836	N/A	3	A	A	0	0	0	1	0	0	1	0	0	1	1	1	1	0	0	1	unknown	unknown	4.17534	23.182	22.6297	23.6081	24.334	1.70433	83	118	138	92	133	128	96
699	181	Eligible	living	M	1981-02-07	2016-08-25	2016-08-25	35.5699	1	Others	0	65.7534	0	65.7534	N/A	2	B	B	0	0	0	1	0	0	1	0	0	1	1	0	1	0	0	0	unknown	unknown	0	27.6007	20.8623	19.1264	19.0001	-1.86214	80	127	123	74	113	96	64
703	182	Eligible	living	M	1996-03-07	2016-09-12	2016-09-15	20.5397	1	Others	0	65.063	0	65.063	N/A	3	O	B	1	0	0	1	0	0	1	0	0	1	1	1	1	1	1	1	unknown	unknown	0.0986301	22.7461	22.6939	29.9336	26.801	4.10717	77	122	137	86	111	81	86
705	183	Eligible	living	F	1961-04-23	2016-05-21	2016-10-20	55.5315	0	CGN	0	63.9123	0	63.9123	N/A	6	O	A	1	0	0	1	0	0	1	0	0	1	1	0	1	1	1	1	unknown	unknown	4.99726	19.2234	17.947	17.9851	17.6802	-0.266728	86	156	272	95	141	143	79
706	184	Eligible	living	F	1960-12-30	2016-10-27	2016-10-27	55.863	1	CGN	0	63.6822	0	63.6822	N/A	6	A	B	1	1	B45Creg	1	0	0	1	0	0	1	1	0	1	1	1	0	unknown	unknown	0	19.5787	18.9807	18.2092	18.3635	-0.61726	95	191	190	94	190	210	89
712	185	Eligible	living	M	1954-12-01	2015-09-18	2016-12-22	62.1014	0	CGN	0	61.8411	0	61.8411	N/A	5	A	A	0	0	0	1	0	0	1	0	0	1	1	0	1	0	0	0	unknown	unknown	15.1562	21.5028	20.3927	20.7684	20.9734	0.580696	79	104	149	102	156	144	106
714	186	Eligible	living	M	1952-05-06	2014-02-05	2017-01-12	64.7315	0	Others	0	61.1507	0	61.1507	N/A	5	B	O	0	0	0	1	0	0	1	0	0	1	1	0	1	0	0	0	unknown	unknown	35.2438	22.6757	21.1876	20.9396	21.9317	0.744048	82	132	122	106	137	136	106
715	187	Eligible	living	M	1952-04-03	2015-06-29	2017-01-19	64.8411	0	CGN	0	60.9205	0	60.9205	N/A	5	O	O	0	0	0	1	0	0	1	0	0	1	1	0	1	0	0	0	unknown	unknown	18.7397	25.6055	24.083	23.9792	24.8443	0.761246	78	116	150	104	152	167	109
723	188	Eligible	living	F	1971-03-05	2009-04-23	2017-03-23	46.0822	0	CGN	0	58.8493	0	58.8493	N/A	1	B	A	1	0	0	1	0	0	1	0	0	1	1	0	1	1	1	0	unknown	unknown	95.0466	18.3064	18.4265	18.7871	18.5868	0.160231	85	145	155	93	159	93	91
726	189	Eligible	living	M	1975-03-14	2014-02-12	2017-04-13	42.1123	0	FSGS	0	58.1589	0	58.1589	N/A	4	A	A	0	0	0	1	0	0	1	0	0	1	1	1	1	0	0	0	unknown	unknown	38.0055	20.6174	19.1832	18.7529	19.6493	0.466134	74	132	162	98	150	143	94
729	190	Eligible	living	F	1963-03-02	2017-05-15	2017-05-18	54.2493	1	ADPKD	0	57.0082	0	57.0082	N/A	4	B	O	0	1	DR15	1	0	0	1	0	0	1	1	0	1	1	0	1	unknown	unknown	0.0986301	20.1552	18.1734	18.4264	18.6794	0.505988	86	127	142	92	148	174	101
730	191	Eligible	living	F	1959-11-22	2017-05-25	2017-05-25	57.5452	1	CGN	0	56.7781	0	56.7781	N/A	3	B	O	0	0	0	1	0	0	1	0	0	1	1	0	1	0	0	0	unknown	unknown	0	21.7823	21.6944	40.8418	21.6066	-0.0878317	90	166	161	91	131	96	93
736	192	Eligible	living	M	1975-04-22	2017-07-17	2017-07-20	42.274	1	CGN	0	54.937	0	54.937	N/A	3	O	B	1	0	0	1	0	0	1	0	0	1	1	0	1	1	1	1	unknown	unknown	0.0986301	27.6361	24.9433	24.9079	25.7228	0.779478	91	125	135	97	57.3	148	93
740	193	Eligible	living	M	1959-04-05	2016-03-26	2017-08-10	58.389	0	CGN	0	54.2466	0	54.2466	N/A	4	A	O	0	0	0	1	0	0	1	0	0	1	1	0	1	0	1	0	unknown	unknown	16.5041	19.4464	17.6817	18.0969	18.6851	1.00346	81	124	81	93	118	94	94
742	194	Eligible	living	M	1973-07-02	2017-06-26	2017-08-21	44.1671	0	HSPN	0	53.8849	0	53.8849	N/A	3	A	A	0	0	0	0	0	1	1	0	0	0	1	1	1	0	0	0	unknown	unknown	1.8411	24.6023	22.1928	23.3658	23.2073	1.01453	96	146	177	105	169	120	105
745	195	Eligible	living	M	1976-05-21	2014-02-05	2017-09-07	41.326	0	IgAN	0	53.326	0	53.326	N/A	2	B	B	0	0	0	1	0	0	1	0	0	1	1	0	1	0	0	0	unknown	unknown	43.0685	21.551	21.6163	21.7469	21.7469	0.130612	74	122	122	87	135	116	81
466	196	Eligible	living	M	1964-06-21	2010-02-18	2010-09-30	46.3068	0	CGN	0	136.636	0	136.636	N/A	5	O	A	1	0	0	1	0	0	1	0	0	0	1	1	1	1	0	1	ABOI	GRA	7.36438	22.571	22.3317	22.6736	21.9555	-0.376184	75	174	194	109	219	150	100
480	197	Eligible	living	M	1950-07-06	2007-11-06	2011-02-17	60.6603	0	CGN	0	132.033	0	132.033	N/A	5	AB	A	0	0	0	1	0	0	1	0	0	0	1	0	1	0	0	0	MMF,Gra.PLS	GRA	39.4192	20.8326	16.494	17.2111	19.0039	2.50995	78	167	193	unknown	unknown	unknown	116
482	198	Eligible	living	M	1976-05-29	2011-02-25	2011-03-03	34.7836	1	CGN	0	131.573	0	131.573	N/A	6	A	A	0	0	0	1	0	0	1	0	0	0	1	0	1	0	0	0	MMF,Gra.PLS	GRA	0.19726	0	19.8645	20.0079	21.6573	1.79282	98	192	181	105	188	112	99
487	199	Eligible	living	F	1958-03-13	1993-05-01	2011-05-12	53.2	0	CGN	0	129.271	0	129.271	N/A	2	AB	B	0	0	0	1	0	0	1	0	0	0	1	0	1	0	0	0	MMF,Gra	GRA	216.493	17.1468	18.709	19.6616	20.538	1.82899	80	232	115	90	189	107	94
489	200	Eligible	living	M	1947-08-24	1989-01-17	2011-05-26	63.7973	0	CGN	0	128.811	0	128.811	N/A	6	B	A	1	0	0	1	0	0	1	0	0	0	1	1	1	1	0	1	MMF,Gra.PLS	GRA	268.405	19.2806	0	0	20.4618	20.4618	112	160	201	unknown	unknown	unknown	unknown
494	201	Eligible	living	M	1952-12-02	2006-01-28	2011-06-23	58.5945	0	CGN	0	127.89	1	69.1726	CAAMR	4	O	O	0	0	0	1	0	0	1	0	0	0	1	0	1	0	0	0	MMF,Gra.PLS	GRA	64.8329	24.0741	23.8889	25.0617	25.9877	2.09877	98	169	162	108	154	118	108
757	202	Eligible	living	M	1943-11-11	2017-12-25	2017-12-25	74.1726	1	CGN	0	49.7425	0	49.7425	N/A	3	A	O	0	0	0	1	0	0	1	0	0	1	1	0	1	0	0	0	unknown	unknown	0	22.5473	21.8224	unknown	22.8906	1.06823	104	149	209	99	168	167	unknown
758	203	Eligible	living	M	1982-05-21	2013-07-19	2017-12-28	35.6301	0	CGN	0	49.6438	0	49.6438	N/A	2	AB	AB	0	0	0	1	0	0	1	0	0	1	1	0	1	0	0	0	unknown	unknown	53.3589	20.0611	19.0257	19.1551	19.9964	0.970697	86	121	100	96	140	110	91
754	204	Eligible	living	F	1972-07-16	2017-05-18	2017-12-07	45.4247	0	FSGS	0	50.3342	0	50.3342	N/A	3	B	O	0	0	0	1	0	0	1	0	0	1	1	0	1	0	0	0	unknown	unknown	6.67397	19.7777	18.9866	19.1844	19.7777	0.791108	89	147	133	111	144	117	101
508	205	Eligible	living	F	1958-04-21	2005-11-06	2011-11-13	53.6	0	IgAN	0	123.189	0	123.189	N/A	5	B	A	1	1	DR9	1	0	0	1	0	0	0	1	1	1	1	0	1	unknown	unknown	72.263	21.7784	21.2442	21.2853	21.4908	0.246548	83	63	95	90	91	168	96
580	206	Eligible	living	M	1981-05-20	2013-09-16	2013-09-26	32.3753	1	IgAN	0	100.734	0	100.734	N/A	unknown	unknown	unknown	0	0	unknown	1	0	0	1	0	0	1	1	0	1	0	0	0	unknown	unknown	0.328767	21.98	21.6931	21.5856	22.2668	0.573703	94	138	142	102	129	148	92
604	207	Eligible	living	M	1967-10-29	2014-02-07	2014-05-01	46.537	0	IgAN	0	93.6	0	93.6	N/A	0	O	O	0	0	0	1	0	0	1	0	0	0	1	0	1	0	0	0	unknown	unknown	2.72877	24.9991	22.8283	unknown	21.848	-0.980358	79	153	166	93	156	124	unknown
747	208	Eligible	living	M	1980-11-14	2017-03-28	2017-09-21	36.8767	0	IgAN	0	52.8658	0	52.8658	N/A	3	O	A	1	0	0	1	0	0	1	0	0	1	1	0	1	1	1	1	unknown	unknown	5.81918	23.9794	21.7334	21.4361	20.9407	-0.792707	86	143	125	91	130	136	87
748	209	Eligible	living	F	1991-12-25	2017-09-28	2017-09-28	25.7781	1	IgAN	0	52.6356	0	52.6356	N/A	3	B	B	0	0	0	1	0	0	1	0	0	1	1	0	1	0	0	0	unknown	unknown	0	18.4221	17.1714	17.0024	17.9489	0.777447	91	159	116	88	125	103	87
749	210	Eligible	living	F	1969-03-05	2017-10-05	2017-10-05	48.6192	1	IgAN	0	52.4055	0	52.4055	N/A	2	B	B	0	0	0	1	0	0	1	0	0	1	1	0	1	0	0	0	unknown	unknown	0	20.8984	20.1172	20.3125	20.7812	0.664062	88	128	104	90	121	152	93
759	211	Eligible	living	M	1973-11-22	2018-01-04	2018-01-04	44.1479	1	IgAN	0	49.4137	0	49.4137	N/A	1	A	A	0	0	0	1	0	0	1	0	0	1	1	0	1	0	0	0	unknown	unknown	0	23.0077	20.1408	19.9594	21.2295	1.08869	89	135	135	93	124	116	99
458	212	Eligible	living	M	1986-08-08	2010-07-22	2010-07-22	23.9699	1	Others	0	138.937	0	138.937	N/A	unknown	unknown	unknown	0	unknown	unknown	1	0	0	1	0	0	0	1	0	1	0	0	0	unknown	GRA	0	unknown	unknown	unknown	unknown	unknown	97	184	146	104	135	141	108
752	213	Eligible	living	M	1996-05-25	2017-03-06	2017-10-26	21.4356	0	Others	0	51.7151	0	51.7151	N/A	4	O	B	1	0	0	1	0	0	1	0	0	1	1	0	1	1	1	0	unknown	unknown	7.69315	20.0796	20.3306	20.7967	21.478	1.14741	85	147	174	94	180	135	86
755	214	Eligible	living	M	1962-01-12	2017-12-08	2017-12-14	55.9589	0	Others	0	50.1041	0	50.1041	N/A	3	O	B	1	0	0	1	0	0	1	0	0	1	1	0	1	1	1	1	unknown	unknown	0.19726	18.8834	19.6293	19.3545	19.0404	-0.588878	89	154	144	112	201	158	98
307	215	Ineligible	living	M	1952-02-28	1999-02-24	2006-04-20	54.1781	0	ADPKD	0	190.027	0	190.027	N/A	2	O	O	0	0	0	0	1	0	1	0	0	0	1	1	1	0	0	0	TAC4	TAC	85.874	22.4642	20.8883	20.9554	20.7542	-0.134114	89	155	175	106	175	234	100
409	216	Ineligible	living	M	1950-07-12	2006-12-01	2009-04-30	58.8411	0	ADPKD	1	6.2137	1	6.2137	DWFG	unknown	unknown	unknown	0	1	unknown	0	1	0	1	0	0	0	1	1	1	1	0	0	unknown	unknown	28.9644	unknown	unknown	unknown	unknown	unknown	unknown	unknown	unknown	unknown	unknown	unknown	unknown
416	217	Ineligible	living	M	1951-11-18	2009-02-05	2009-07-23	57.7178	0	ADPKD	0	150.904	0	150.904	N/A	5	B	B	0	0	0	1	0	0	1	0	0	0	1	0	1	0	0	0	ESWD	GRA	5.52329	unknown	unknown	unknown	unknown	unknown	93	174	136	102	168	162	100
422	218	Ineligible	cadaveric	M	1953-03-23	1998-06-01	2009-10-04	56.5726	0	ADPKD	0	148.504	0	148.504	N/A	unknown	unknown	unknown	0	unknown	unknown	HOLD	0	0	1	0	0	0	1	1	1	0	0	0	unknown	unknown	136.208	unknown	unknown	unknown	unknown	unknown	unknown	unknown	unknown	unknown	unknown	unknown	unknown
456	219	Ineligible	living	M	1943-11-14	1999-05-24	2010-07-08	66.6932	0	ADPKD	0	139.397	0	139.397	N/A	4	A	B	1	0	0	1	0	0	1	0	0	0	1	1	1	1	0	1	ABOI	GRA	133.578	unknown	unknown	unknown	unknown	unknown	85	141	160	102	166	152	100
558	220	Ineligible	living	M	1966-07-24	2013-02-14	2013-03-07	46.6521	1	ADPKD	0	107.408	0	107.408	N/A	3	A	B	1	0	0	1	0	0	1	0	0	0	1	1	1	1	0	0	unknown	unknown	0.690411	21.5613	unknown	unknown	unknown	unknown	unknown	unknown	unknown	unknown	unknown	unknown	unknown
701	221	Ineligible	living	M	1968-07-18	2016-08-23	2016-09-12	48.1863	1	ADPKD	0	65.1616	0	65.1616	N/A	6	B	A	1	0	0	1	0	0	1	0	0	1	1	1	1	1	1	0	unknown	unknown	0.657534	21.3856	unknown	unknown	unknown	unknown	unknown	unknown	unknown	unknown	unknown	unknown	unknown
722	222	Ineligible	living	F	1959-06-08	2017-03-16	2017-03-16	57.811	1	ADPKD	0	59.0795	0	59.0795	N/A	4	A	O	0	0	0	1	0	0	1	0	0	1	1	0	1	0	0	0	unknown	unknown	0	21.8906	unknown	unknown	unknown	unknown	unknown	unknown	unknown	unknown	unknown	unknown	unknown
762	223	Ineligible	living	M	1954-06-15	2018-01-25	2018-01-25	63.6575	unknown	ADPKD	0	48.7233	0	48.7233	N/A	3	A	A	0	0	0	1	0	0	1	0	0	1	1	0	1	0	0	0	unknown	unknown	0	20.3727	unknown	unknown	unknown	unknown	unknown	unknown	unknown	unknown	unknown	unknown	unknown
350	224	Ineligible	cadaveric	M	1957-07-07	1996-07-30	2007-08-29	50.1781	0	Alport	0	173.721	0	173.721	N/A	4	O	O	0	0	unknown	0	1	0	1	0	0	0	1	1	1	0	0	0	unknown	unknown	133.052	unknown	unknown	unknown	unknown	unknown	unknown	unknown	unknown	unknown	unknown	unknown	unknown
534	225	Ineligible	cadaveric	M	1974-11-01	1996-07-01	2012-07-21	37.7452	0	Alport	0	114.937	0	114.937	N/A	3	A	A	0	0	0	HOLD	0	0	1	0	0	0	1	1	1	0	0	0	unknown	unknown	192.789	19.9432	unknown	unknown	unknown	unknown	unknown	unknown	unknown	unknown	unknown	unknown	unknown
720	226	Ineligible	living	M	1998-10-25	2016-12-02	2017-03-02	18.3644	0	Alport	0	59.5397	0	59.5397	N/A	5	B	A	1	0	0	1	0	0	1	0	0	1	1	0	1	1	1	1	unknown	unknown	2.9589	20.9069	unknown	unknown	unknown	unknown	90	113	132	unknown	unknown	unknown	unknown
356	227	Ineligible	cadaveric	F	1972-10-30	1985-06-01	2007-11-05	35.0384	0	CAKUT	0	171.485	0	171.485	N/A	2	A	A	0	2	B48	0	HOLD	0	1	0	0	0	1	1	1	1	0	0	unknown	unknown	269.326	unknown	unknown	unknown	unknown	unknown	unknown	unknown	unknown	unknown	unknown	unknown	unknown
593	228	Ineligible	living	F	1991-06-25	2014-01-08	2014-01-09	22.5589	1	CAKUT	0	97.2822	0	97.2822	N/A	2	O	B	1	0	0	1	0	0	1	0	0	1	1	1	1	1	0.5	1	unknown	unknown	0.0328767	16.5325	unknown	unknown	unknown	unknown	87	134	113	unknown	unknown	unknown	unknown
695	229	Ineligible	cadaveric	M	1969-11-20	1998-02-09	2016-07-22	46.7014	0	CAKUT	0	66.8712	0	66.8712	N/A	3	O	O	0	0	0	HOLD	0	0	1	0	0	1	1	1	1	0	0	0	unknown	unknown	221.523	25.8383	unknown	unknown	unknown	unknown	unknown	unknown	unknown	unknown	unknown	unknown	unknown
300	230	Ineligible	living	M	1962-01-28	2006-02-08	2006-02-16	44.0822	0	CGN	0	192.099	1	66.3781	DWFG	4	O	O	0	1	A26	0	1	0	1	0	0	0	1	1	1	1	1	1	unknown	unknown	0.263014	unknown	unknown	unknown	unknown	unknown	unknown	unknown	unknown	unknown	unknown	unknown	unknown
304	231	Ineligible	cadaveric	M	1950-05-27	1997-09-18	2006-03-25	55.8658	0	CGN	1	40.1425	1	40.1425	DWFG	3	O	O	0	0	0	0	1	0	1	0	0	0	1	1	1	0	0	0	unknown	unknown	102.247	unknown	unknown	unknown	unknown	unknown	unknown	unknown	unknown	unknown	unknown	unknown	unknown
314	232	Ineligible	cadaveric	M	1958-07-26	1990-12-24	2006-07-08	47.9836	0	CGN	0	125.556	0	187.43	N/A	2	A	A	0	0	0	0	0	0	1	0	0	0	1	1	1	0	0	0	Seq	TAC	186.575	25.3772	24.7676	23.6244	24.1579	-0.609663	86	119	136	84	177	129	100
316	233	Ineligible	cadaveric	F	1954-01-30	1987-10-26	2006-08-23	52.5973	0	CGN	0	185.918	0	185.918	N/A	3	A	A	0	0	0	0	HOLD	0	1	0	0	0	1	1	1	0	0	0	Seq	TAC	226.06	17.5559	19.0718	18.5828	18.6806	-0.391217	80	140	120	92	144	151	89
318	234	Ineligible	living	M	1946-01-11	1977-11-01	2006-08-28	60.6685	0	CGN	1	11.8027	1	11.8027	DWFG	1	A	A	0	0	0	0	1	0	1	0	0	0	1	0	1	0	0	0	unknown	unknown	346.093	unknown	unknown	unknown	unknown	unknown	unknown	unknown	unknown	unknown	unknown	unknown	unknown
335	235	Ineligible	cadaveric	M	1947-12-24	1990-07-31	2007-02-25	59.2137	0	CGN	0	179.803	0	179.803	N/A	2	O	O	0	0	0	0	HOLD	0	1	0	0	0	1	1	1	0	0	0	unknown	unknown	199.003	unknown	unknown	unknown	unknown	unknown	unknown	unknown	unknown	unknown	unknown	unknown	unknown
359	236	Ineligible	cadaveric	M	1973-03-29	1986-08-30	2007-11-24	34.6795	0	CGN	0	170.86	0	170.86	N/A	1	A	A	0	0	0	0	HOLD	0	1	0	0	0	1	1	1	0	0	0	unknown	unknown	254.992	unknown	unknown	unknown	unknown	unknown	unknown	unknown	unknown	unknown	unknown	unknown	unknown
370	237	Ineligible	cadaveric	F	1947-04-20	1988-11-14	2008-03-17	60.9507	0	CGN	1	92.811	1	92.811	DWFG	3	B	B	0	0	0	0	0	HOLD	1	0	0	0	1	1	1	0	0	0	unknown	unknown	232.208	unknown	unknown	unknown	unknown	unknown	unknown	unknown	unknown	unknown	unknown	unknown	unknown
373	238	Ineligible	cadaveric	F	1968-09-18	1993-05-14	2008-04-04	39.5699	0	CGN	1	0.953425	1	0.953425	DWFG	2	O	O	0	0	0	0	HOLD	0	1	0	0	0	1	1	1	0	0	0	unknown	unknown	178.816	unknown	unknown	unknown	unknown	unknown	unknown	unknown	unknown	unknown	unknown	unknown	unknown
378	239	Ineligible	living	M	1948-01-05	2003-02-14	2008-05-15	60.4	0	CGN	1	53.9507	1	53.9507	DWFG	5	A	A	0	0	0	0	1	0	1	0	0	0	1	0	1	0	0	0	unknown	unknown	63.0247	unknown	unknown	unknown	unknown	unknown	unknown	unknown	unknown	unknown	unknown	unknown	unknown
382	240	Ineligible	cadaveric	M	1947-03-21	1994-11-30	2008-06-24	61.3041	0	CGN	0	163.858	1	76.3726	CAN	unknown	unknown	unknown	0	unknown	unknown	0	HOLD	0	1	0	0	0	1	1	1	0	0	0	unknown	unknown	162.904	unknown	unknown	unknown	unknown	unknown	unknown	unknown	unknown	unknown	unknown	unknown	unknown
384	241	Ineligible	living	M	1946-03-03	2008-02-27	2008-07-24	62.4356	0	CGN	0	162.871	0	162.871	N/A	6	A	A	0	0	0	0	1	0	1	0	0	0	1	0	1	0	0	0	unknown	unknown	4.86575	unknown	unknown	unknown	unknown	unknown	unknown	unknown	unknown	unknown	unknown	unknown	unknown
392	242	Ineligible	living	M	1976-06-23	2008-03-12	2008-10-09	32.3178	0	CGN	0	160.34	0	160.34	N/A	1	B	B	0	0	0	0	1	0	1	0	0	0	1	0	1	0	0	0	ESWD	TAC	6.93699	79.4	24.0844	25.6002	25.6002	1.5158	92	164	157	99	144	94	101
397	243	Ineligible	cadaveric	M	1953-03-14	1992-01-31	2009-01-03	55.8466	0	CGN	0	157.512	0	157.512	N/A	2	A	A	0	0	0	0	HOLD	0	1	0	0	0	1	1	1	0	0	0	unknown	unknown	203.244	unknown	unknown	unknown	unknown	unknown	unknown	unknown	unknown	unknown	unknown	unknown	unknown
398	244	Ineligible	living	F	1974-08-09	2000-01-01	2009-01-15	34.4603	0	CGN	0	157.118	0	157.118	N/A	2	B	B	0	0	0	0	1	0	1	0	0	0	1	0	1	0	0	0	ESWD	TAC	108.559	19.437	unknown	20.9321	unknown	unknown	81	137	79	89	145	115	90
401	245	Ineligible	cadaveric	F	1963-06-20	1983-11-02	2009-02-22	45.7096	0	CGN	0	155.868	0	155.868	N/A	2	B	B	0	0	0	0	HOLD	0	1	0	0	0	1	1	1	0	0	0	unknown	unknown	303.912	unknown	unknown	unknown	unknown	unknown	unknown	unknown	unknown	unknown	unknown	unknown	unknown
405	246	Ineligible	cadaveric	F	1953-05-13	1977-02-05	2009-03-24	55.9014	0	CGN	0	154.882	0	154.882	N/A	3	A	A	0	0	0	0	1	0	1	0	0	0	1	1	1	0	0	0	unknown	unknown	385.808	unknown	unknown	unknown	unknown	unknown	unknown	unknown	unknown	unknown	unknown	unknown	unknown
407	247	Ineligible	living	M	1960-06-28	2009-04-09	2009-04-09	48.8137	1	CGN	0	154.356	0	154.356	N/A	4	A	O	0	0	0	0	1	0	1	0	0	0	1	0	1	0	0	0	unknown	unknown	0	unknown	unknown	unknown	unknown	unknown	unknown	unknown	unknown	unknown	unknown	unknown	unknown
410	248	Ineligible	living	M	1956-11-02	2009-02-26	2009-05-14	52.5644	0	CGN	1	87.1233	1	87.1233	DWFG	unknown	unknown	unknown	0	unknown	unknown	0	1	0	1	0	0	0	1	0	1	0	0	0	unknown	unknown	2.53151	unknown	unknown	unknown	unknown	unknown	unknown	unknown	unknown	unknown	unknown	unknown	unknown
424	249	Ineligible	living	M	1969-07-06	2009-10-20	2009-11-05	40.3616	1	CGN	0	147.452	0	147.452	N/A	2	A	A	0	1	B52	0	1	0	1	0	0	0	1	1	1	1	1	1	unknown	unknown	0.526027	unknown	unknown	unknown	unknown	unknown	unknown	unknown	unknown	unknown	unknown	unknown	unknown
428	250	Ineligible	living	F	1952-03-13	1989-07-01	2009-12-03	57.7644	0	CGN	0	146.532	0	146.532	N/A	2	O	AB	1	1	B62,B39,DR12	0	1	0	1	0	0	0	1	1	1	1	1	1	unknown	unknown	245.26	unknown	unknown	unknown	unknown	unknown	unknown	unknown	unknown	unknown	unknown	unknown	unknown
431	251	Ineligible	living	F	1972-02-01	2009-10-09	2009-12-24	37.9205	0	CGN	0	145.841	0	145.841	N/A	2	A	A	0	0	0	1	0	0	1	0	0	0	1	0	1	0	0	0	unknown	unknown	2.49863	unknown	unknown	unknown	unknown	unknown	unknown	unknown	unknown	unknown	unknown	unknown	unknown
434	252	Ineligible	cadaveric	F	1971-09-09	1996-02-07	2010-01-19	38.389	0	CGN	0	69.0411	1	62.1041	CAN	5	A	A	0	1	B39	HOLD	0	0	1	0	0	0	1	1	1	1	0	0	unknown	unknown	167.507	unknown	unknown	unknown	unknown	unknown	unknown	unknown	unknown	unknown	unknown	unknown	unknown
437	253	Ineligible	cadaveric	F	1964-07-05	1992-06-08	2010-01-27	45.5945	0	CGN	0	144.723	0	144.723	N/A	3	A	A	0	1	A24	0	HOLD	0	1	0	0	0	1	1	1	1	0	0	Seq	GRA	211.792	unknown	unknown	unknown	unknown	unknown	107	141	153	unknown	unknown	unknown	92
441	254	Ineligible	living	M	1966-04-16	2007-02-16	2010-03-04	43.9123	0	CGN	0	143.54	0	143.54	N/A	2	A	AB	1	0	0	1	0	0	1	0	0	0	1	1	1	1	0	1	ABOI	GRA	36.5589	unknown	unknown	unknown	unknown	unknown	82	185	132	91	158	120	102
442	255	Ineligible	cadaveric	F	1963-12-17	1991-06-28	2010-03-10	46.2603	0	CGN	0	143.342	0	143.342	N/A	1	A	A	0	0	unknown	0	HOLD	0	1	0	0	0	1	1	1	0	0	0	Seq	GRA	224.548	unknown	unknown	unknown	unknown	unknown	108	196	259	ND	unknown	unknown	unknown
444	256	Ineligible	living	M	1946-10-07	2010-03-21	2010-03-25	63.5068	1	CGN	0	142.849	0	142.849	N/A	5	O	A	1	1	A24	1	0	0	1	0	0	0	1	1	1	1	0	1	ABOI/DSA	GRA	0.131507	unknown	unknown	unknown	unknown	unknown	94	169	258	104	194	227	96
446	257	Ineligible	living	F	1963-01-02	2004-12-17	2010-04-15	47.3151	0	CGN	0	142.159	0	142.159	N/A	4	O	B	1	0	0	1	0	0	1	0	0	0	1	1	1	1	1	1	ABOI	GRA	63.9452	unknown	unknown	unknown	unknown	unknown	85	149	243	125	210	317	99
448	258	Ineligible	cadaveric	F	1953-08-21	1994-01-06	2010-05-19	56.7808	0	CGN	0	141.041	0	141.041	N/A	1	A	A	0	1	B35	HOLD	0	0	1	0	0	0	1	1	1	1	1	0	Seq	GRA	196.504	unknown	unknown	unknown	unknown	unknown	106	unknown	213	unknown	unknown	unknown	93
450	259	Ineligible	living	M	1947-10-30	2007-11-02	2010-05-29	62.6219	0	CGN	0	140.712	0	140.712	N/A	6	A	O	0	0	0	1	0	0	1	0	0	0	1	0	1	0	0	0	unknown	unknown	30.8712	unknown	unknown	unknown	unknown	unknown	unknown	unknown	unknown	unknown	unknown	unknown	unknown
451	260	Ineligible	cadaveric	M	1948-02-17	1997-01-14	2010-06-15	62.3671	0	CGN	0	140.153	0	140.153	N/A	3	A	A	0	unknown	unknown	HOLD	0	0	1	0	0	0	1	1	1	0	0	0	unknown	unknown	161.096	unknown	unknown	unknown	unknown	unknown	unknown	unknown	unknown	unknown	unknown	unknown	unknown
452	261	Ineligible	living	F	1974-04-25	2008-09-30	2010-06-17	36.1699	0	CGN	0	140.088	0	140.088	N/A	1	O	O	0	0	0	1	0	0	1	0	0	0	1	0	1	0	0	0	unknown	unknown	20.5479	unknown	unknown	unknown	unknown	unknown	unknown	unknown	unknown	unknown	unknown	unknown	unknown
453	262	Ineligible	cadaveric	M	1950-08-24	1992-07-07	2010-06-22	59.8685	0	CGN	0	139.923	0	139.923	N/A	unknown	unknown	unknown	0	unknown	unknown	HOLD	0	0	1	0	0	0	1	1	1	0	0	0	unknown	unknown	215.638	unknown	unknown	unknown	unknown	unknown	unknown	unknown	unknown	unknown	unknown	unknown	unknown
462	263	Ineligible	living	F	1949-10-25	1999-12-01	2010-08-26	60.8767	0	CGN	0	137.786	0	137.786	N/A	2	O	B	1	0	0	1	0	0	1	0	0	0	1	1	1	1	0	1	unknown	unknown	128.91	unknown	unknown	unknown	unknown	unknown	unknown	unknown	unknown	unknown	unknown	unknown	unknown
465	264	Ineligible	cadaveric	M	1951-05-10	1994-10-26	2010-09-27	59.4247	0	CGN	0	136.734	0	136.734	N/A	4	B	B	0	1	B7	HOLD	0	0	1	0	0	0	1	1	1	1	0	0	unknown	unknown	191.178	unknown	unknown	unknown	unknown	unknown	unknown	unknown	unknown	unknown	unknown	unknown	unknown
468	265	Ineligible	living	M	1950-10-27	2010-10-14	2010-10-14	60.0055	1	CGN	0	136.175	0	136.175	N/A	3	A	B	1	0	0	1	0	0	1	0	0	0	1	1	1	1	0	1	unknown	unknown	0	unknown	unknown	unknown	unknown	unknown	unknown	unknown	unknown	unknown	unknown	unknown	unknown
481	266	Ineligible	cadaveric	F	1956-09-12	1997-08-07	2011-02-20	54.4767	0	CGN	0	131.934	0	131.934	N/A	1	A	A	0	unknown	unknown	HOLD	0	0	1	0	0	0	1	1	1	0	0	0	unknown	unknown	162.575	unknown	unknown	unknown	unknown	unknown	unknown	unknown	unknown	unknown	unknown	unknown	unknown
491	267	Ineligible	cadaveric	M	1951-10-03	1996-10-15	2011-06-07	59.7178	0	CGN	0	128.416	0	128.416	N/A	2	B	B	0	unknown	unknown	1	0	0	1	0	0	0	1	1	1	0	0	0	unknown	unknown	175.825	unknown	unknown	unknown	unknown	unknown	unknown	unknown	unknown	unknown	unknown	unknown	unknown
501	268	Ineligible	living	M	1977-06-22	2011-04-14	2011-08-18	34.1781	0	CGN	0	126.049	0	126.049	N/A	unknown	unknown	unknown	0	unknown	unknown	1	0	0	1	0	0	0	1	0	1	0	0	0	unknown	unknown	4.14247	unknown	unknown	unknown	unknown	unknown	unknown	unknown	unknown	unknown	unknown	unknown	unknown
505	269	Ineligible	living	M	1963-05-30	1999-08-01	2011-09-22	48.3479	0	CGN	0	124.899	1	11.474	生検後血腫	4	A	A	0	1	DR15	1	0	0	1	0	0	0	1	1	1	1	0	0	unknown	unknown	145.808	21.6296	unknown	unknown	unknown	unknown	86	121	197	unknown	unknown	unknown	unknown
506	270	Ineligible	living	M	1982-03-20	2011-04-07	2011-09-29	29.5479	0	CGN	0	124.668	0	124.668	N/A	3	O	O	0	0	0	1	0	0	1	0	0	0	1	1	1	0	0	0	unknown	unknown	5.75342	20.889	unknown	unknown	unknown	unknown	9.2	199	74	unknown	unknown	unknown	unknown
511	271	Ineligible	living	M	1953-02-13	2011-12-02	2011-12-08	58.8548	1	CGN	0	122.367	0	122.367	N/A	5	O	AB	1	0	0	1	0	0	1	0	0	0	1	1	1	1	1	1	unknown	unknown	0.19726	24.3911	22.5534	21.9854	unknown	unknown	120	197	238	105	128	136	100
516	272	Ineligible	living	M	1954-11-23	2002-09-24	2012-01-26	57.2137	0	CGN	0	120.756	0	120.756	N/A	4	O	A	1	0	0	1	0	0	1	0	0	0	1	1	1	1	0	1	unknown	unknown	112.142	22.3081	unknown	unknown	unknown	unknown	unknown	unknown	unknown	unknown	unknown	unknown	unknown
548	273	Ineligible	living	M	1967-03-28	2001-03-01	2012-12-13	45.7452	0	CGN	1	2.36712	1	2.36712	DWFG	unknown	unknown	unknown	0	1	unknown	1	0	0	1	0	0	1	1	1	1	1	1	1	unknown	unknown	141.534	27.5384	unknown	unknown	unknown	unknown	unknown	unknown	unknown	unknown	unknown	unknown	unknown
556	274	Ineligible	living	M	1948-02-18	1987-01-01	2013-02-21	65.0548	1	CGN	0	107.868	0	107.868	N/A	5	AB	AB	0	0	0	1	0	0	1	0	0	1	1	1	1	0	0	0	unknown	unknown	313.907	17.3808	unknown	unknown	unknown	unknown	unknown	unknown	unknown	unknown	unknown	unknown	unknown
560	275	Ineligible	living	M	1948-10-20	2011-10-07	2013-03-21	64.4603	0	CGN	0	106.948	0	106.948	N/A	3	A	O	0	0	0	1	0	0	1	0	0	1	1	1	1	0	0	0	unknown	unknown	17.4575	21.5036	unknown	unknown	unknown	unknown	unknown	unknown	unknown	unknown	unknown	unknown	unknown
567	276	Ineligible	living	M	1976-10-15	1996-08-15	2013-05-16	36.6082	0	CGN	0	105.107	0	105.107	N/A	3	B	O	0	0	0	1	0	0	1	0	0	1	1	0	1	0	0	0	unknown	unknown	201.14	19.3271	unknown	unknown	unknown	unknown	88	133	124	unknown	unknown	unknown	unknown
568	277	Ineligible	living	M	1960-04-18	1982-03-01	2013-07-04	53.2466	0	CGN	0	103.496	0	103.496	N/A	0	A	A	0	0	0	1	0	0	1	0	0	1	1	0	1	0	0	0	unknown	unknown	376.373	15.9031	unknown	unknown	unknown	unknown	unknown	unknown	unknown	unknown	unknown	unknown	unknown
570	278	Ineligible	living	M	1956-11-22	2013-07-15	2013-07-18	56.6904	1	CGN	0	103.036	0	103.036	N/A	4	A	B	1	0	0	1	0	0	1	0	0	1	1	1	1	1	0	1	unknown	unknown	0.0986301	22.7615	unknown	unknown	unknown	unknown	unknown	unknown	unknown	unknown	unknown	unknown	unknown
579	279	Ineligible	cadaveric	M	1964-04-06	1996-03-01	2013-09-22	49.4959	0	CGN	0	100.866	0	100.866	N/A	4	O	O	0	0	0	HOLD	0	0	1	0	0	1	1	0	1	0	0	0	unknown	unknown	210.871	17.8547	unknown	unknown	unknown	unknown	unknown	unknown	unknown	unknown	unknown	unknown	unknown
587	280	Ineligible	living	M	1964-07-14	2009-04-17	2013-11-21	49.389	0	CGN	0	98.8932	0	98.8932	N/A	4	A	O	0	0	0	1	0	0	1	0	0	1	1	0	1	0	0	0	unknown	unknown	55.2	26.9531	unknown	unknown	unknown	unknown	unknown	unknown	unknown	unknown	unknown	unknown	unknown
596	281	Ineligible	living	F	1950-08-01	2014-01-14	2014-02-06	63.5616	0	CGN	0	96.3616	0	96.3616	N/A	5	A	A	0	1	DR9	1	0	0	1	0	0	1	1	1	1	1	0	1	unknown	unknown	0.756164	19.101	34.5758	18.6372	unknown	unknown	75	127	129	82	107	93	86
623	282	Ineligible	cadaveric	F	1956-10-24	1980-11-17	2014-10-16	58.0164	0	CGN	0	88.0767	0	88.0767	N/A	4	O	O	0	0	unknown	HOLD	0	0	1	0	0	1	1	1	1	0	0	0	unknown	unknown	407.211	16.6944	unknown	unknown	unknown	unknown	unknown	unknown	unknown	unknown	unknown	unknown	unknown
632	283	Ineligible	cadaveric	F	1958-08-23	1989-03-23	2015-01-10	56.4219	0	CGN	0	85.2493	0	85.2493	N/A	4	AB	AB	0	0	0	HOLD	0	0	1	0	0	1	1	1	1	0	0	0	unknown	unknown	309.83	22.3556	unknown	unknown	unknown	unknown	unknown	unknown	unknown	unknown	unknown	unknown	unknown
638	284	Ineligible	living	F	1970-03-08	2006-01-12	2015-02-19	44.9836	0	CGN	0	83.9342	0	83.9342	N/A	3	B	O	0	0	0	1	0	0	1	0	0	1	1	0	1	0	0	0	unknown	unknown	109.315	19.2797	unknown	unknown	unknown	unknown	unknown	unknown	unknown	unknown	unknown	unknown	unknown
658	285	Ineligible	living	M	1950-08-29	2015-08-04	2015-08-13	65	1	CGN	0	78.1808	0	78.1808	N/A	3	B	AB	0	0	0	1	0	0	1	0	0	1	1	0	1	0	0	0	unknown	unknown	0.29589	19.2699	unknown	unknown	unknown	unknown	unknown	unknown	unknown	unknown	unknown	unknown	unknown
663	286	Ineligible	cadaveric	F	1976-01-01	1990-12-01	2015-09-25	39.7589	0	CGN	0	76.7671	0	76.7671	N/A	2	B	B	0	1	DR4	1	0	0	1	0	0	1	1	1	1	1	0	0	unknown	unknown	297.995	18.2422	unknown	unknown	unknown	unknown	unknown	unknown	unknown	unknown	unknown	unknown	unknown
668	287	Ineligible	cadaveric	F	1949-03-06	2003-01-29	2015-10-29	66.6932	0	CGN	0	75.6493	0	75.6493	N/A	2	A	A	0	0	0	HOLD	0	0	1	0	0	1	1	1	1	0	0	0	unknown	unknown	153.074	20.734	unknown	unknown	unknown	unknown	unknown	unknown	unknown	unknown	unknown	unknown	unknown
674	288	Ineligible	living	M	1970-10-15	2012-06-04	2016-01-14	45.2795	0	CGN	0	73.1178	0	73.1178	N/A	6	A	B	1	0	0	1	0	0	1	0	0	1	1	1	1	1	0	0	unknown	unknown	43.3644	25.6055	24.6367	23.7716	unknown	unknown	100	226	122	102	145	170	107
691	289	Ineligible	living	F	1968-12-29	2016-06-24	2016-06-30	47.5342	1	CGN	0	67.5945	0	67.5945	N/A	4	O	O	0	1	A2	1	0	0	1	0	0	1	1	1	1	1	0	1	unknown	unknown	0.19726	26.212	unknown	unknown	unknown	unknown	unknown	unknown	unknown	unknown	unknown	unknown	unknown
693	290	Ineligible	cadaveric	F	1947-10-01	1993-01-31	2016-07-16	68.8384	0	CGN	0	67.0685	0	67.0685	N/A	1	A	A	0	0	0	HOLD	0	0	1	0	0	1	1	1	1	0	0	0	unknown	unknown	281.655	18.75	unknown	unknown	unknown	unknown	unknown	unknown	unknown	unknown	unknown	unknown	unknown
702	291	Ineligible	cadaveric	F	1950-12-23	2003-08-01	2016-09-14	65.7726	0	CGN	0	65.0959	0	65.0959	N/A	1	A	A	0	2	B37	1	0	0	1	0	0	1	1	1	1	1	0	0	unknown	unknown	157.578	18.9961	unknown	unknown	unknown	unknown	unknown	unknown	unknown	unknown	unknown	unknown	unknown
713	292	Ineligible	living	M	1947-08-10	1997-10-19	2017-01-05	69.4548	0	CGN	0	61.3808	0	61.3808	N/A	5	B	A	1	0	0	1	0	0	1	0	0	1	1	0	1	1	1	0	unknown	unknown	230.729	19.4674	unknown	unknown	unknown	unknown	unknown	unknown	unknown	unknown	unknown	unknown	unknown
725	293	Ineligible	living	F	1945-12-15	2013-10-16	2017-04-06	71.3562	0	CGN	0	58.389	0	58.389	N/A	5	A	O	0	0	0	1	0	0	1	0	0	1	1	0	1	0	0	0	unknown	unknown	41.6877	22.1007	unknown	unknown	unknown	unknown	unknown	unknown	unknown	unknown	unknown	unknown	unknown
727	294	Ineligible	living	M	1967-08-12	2017-05-11	2017-05-11	49.7808	1	CGN	0	57.2384	0	57.2384	N/A	4	A	A	0	0	0	1	0	0	1	0	0	1	1	0	1	0	0	0	unknown	unknown	0	25.528	23.0303	unknown	unknown	unknown	82	127	168	107	156	181	unknown
728	295	Ineligible	cadaveric	F	1959-12-01	1998-08-31	2017-05-11	57.4822	0	CGN	0	57.2384	0	57.2384	N/A	3	B	B	0	0	0	HOLD	0	0	1	0	0	1	1	1	1	0	0	0	unknown	unknown	224.482	19.01	unknown	unknown	unknown	unknown	unknown	unknown	unknown	unknown	unknown	unknown	unknown
734	296	Ineligible	living	M	1948-05-09	1994-06-02	2017-06-29	69.1863	0	CGN	0	55.6274	0	55.6274	N/A	3	A	A	0	0	0	1	0	0	1	0	0	0	1	0	1	0	0	0	unknown	unknown	277.085	21.1553	unknown	unknown	unknown	unknown	unknown	unknown	unknown	unknown	unknown	unknown	unknown
735	297	Ineligible	living	M	1953-04-27	2015-03-01	2017-07-13	64.2548	0	CGN	0	55.1671	0	55.1671	N/A	3	B	A	1	0	0	1	0	0	1	0	0	1	1	0	1	1	1	0	unknown	unknown	28.4384	20.148	unknown	unknown	unknown	unknown	unknown	unknown	unknown	unknown	unknown	unknown	unknown
737	298	Ineligible	living	M	1971-01-02	2016-12-20	2017-07-27	46.5973	0	CGN	0	54.7068	0	54.7068	N/A	2	B	A	1	0	0	1	0	0	1	0	0	1	1	0	1	1	1	0	unknown	unknown	7.2	25.0135	unknown	unknown	unknown	unknown	unknown	unknown	unknown	unknown	unknown	unknown	unknown
746	299	Ineligible	living	M	1959-04-21	1998-09-03	2017-09-14	58.4411	0	CGN	0	53.0959	0	53.0959	N/A	3	O	A	1	0	0	1	0	0	1	0	0	1	1	0	1	1	1	1	unknown	unknown	228.526	24.4039	unknown	unknown	unknown	unknown	unknown	unknown	unknown	unknown	unknown	unknown	unknown
750	300	Ineligible	living	F	1952-07-15	2017-03-09	2017-10-12	65.2877	0	CGN	0	52.1753	0	52.1753	N/A	5	B	A	1	0	0	1	0	1	1	0	0	1	1	0	1	1	0	0	unknown	unknown	7.13425	23.0885	unknown	unknown	unknown	unknown	unknown	unknown	unknown	unknown	unknown	unknown	unknown
761	301	Ineligible	living	F	1950-06-15	2001-09-12	2018-01-18	67.6411	0	CGN	0	48.9534	0	48.9534	N/A	5	A	A	0	1	B61	1	0	0	1	0	0	1	1	0	1	1	1	1	unknown	unknown	196.34	17.5146	15.336	15.336	unknown	unknown	87	146	195	98	163	170	95
764	302	Ineligible	living	M	1980-06-20	2007-06-13	2018-02-08	37.663	0	CGN	0	48.263	0	48.263	N/A	3	O	O	0	0	0	1	0	0	1	0	0	1	1	0	1	0	0	0	unknown	unknown	127.989	22.2107	unknown	unknown	unknown	unknown	unknown	unknown	unknown	unknown	unknown	unknown	unknown
769	303	Ineligible	living	F	1957-09-09	2018-04-05	2018-04-05	60.611	1	CGN	0	46.4219	0	46.4219	N/A	3	O	A	1	0	0	1	0	0	1	0	0	1	1	0	1	1	1	1	unknown	unknown	0	19.2938	unknown	unknown	unknown	unknown	unknown	unknown	unknown	unknown	unknown	unknown	unknown
771	304	Ineligible	living	M	1959-11-18	2018-04-26	2018-04-26	58.4767	1	CGN	0	45.7315	0	45.7315	N/A	4	B	A	1	0	0	1	0	0	1	0	0	1	1	0	1	1	1	0	unknown	unknown	0	24.7751	unknown	unknown	unknown	unknown	unknown	unknown	unknown	unknown	unknown	unknown	unknown
772	305	Ineligible	living	F	1966-08-15	2014-07-01	2018-05-10	51.7699	0	CGN	0	45.2712	0	45.2712	N/A	0	A	B	1	0	0	1	0	0	1	0	0	1	1	0	1	1	1	0	unknown	unknown	46.3233	26.5021	unknown	unknown	unknown	unknown	unknown	unknown	unknown	unknown	unknown	unknown	unknown
380	306	Ineligible	cadaveric	M	1955-01-21	1999-09-28	2008-06-13	53.4301	0	FSGS	1	164.219	1	164.219	DWFG	2	B	B	0	0	0	0	1	0	1	0	0	0	1	1	0	0	0	0	unknown	unknown	104.581	unknown	unknown	unknown	unknown	unknown	unknown	unknown	unknown	unknown	unknown	unknown	unknown
420	307	Ineligible	living	F	1980-11-29	2009-04-29	2009-09-10	28.8	0	FSGS	0	149.293	0	149.293	N/A	3	A	A	0	0	0	0	1	0	1	0	0	0	1	1	0	0	0	1	ESWD	GRA	4.40548	unknown	unknown	unknown	unknown	unknown	87	149	117	91	157	119	93
522	308	Ineligible	cadaveric	F	1970-11-26	1999-02-26	2012-03-28	41.3644	0	FSGS	0	118.718	0	118.718	N/A	3	A	A	0	0	0	1	0	0	1	0	0	0	1	1	0	0	0	1	unknown	unknown	157.118	23.7842	unknown	unknown	unknown	unknown	unknown	unknown	unknown	unknown	unknown	unknown	unknown
766	309	Ineligible	living	M	1978-01-14	2014-04-01	2018-03-08	40.1726	0	FSGS	0	47.3425	0	47.3425	N/A	3	O	A	1	0	unknown	1	0	0	1	0	0	1	1	1	1	1	1	1	unknown	unknown	47.2438	23.6678	unknown	unknown	unknown	unknown	unknown	unknown	unknown	unknown	unknown	unknown	unknown
0	310	Ineligible	living	M	1986-11-04	2012-07-30	2012-08-02	25.7616	1	HSPN	0	114.542	1	22.3562	non-adherence to medication	unknown	A	AB	1	0	0	1	0	0	1	0	0	0	1	1	1	1	0	1	unknown	unknown	0.0986301	19.2672	unknown	unknown	unknown	unknown	unknown	unknown	unknown	unknown	unknown	unknown	unknown
641	311	Ineligible	living	M	1981-06-30	2005-07-07	2015-03-19	33.7397	0	HSPN	0	83.0137	0	83.0137	N/A	5	A	O	0	0	0	1	0	0	1	0	0	1	1	0	1	0	0	0	unknown	unknown	116.449	19.1949	19.6108	19.8028	unknown	unknown	86	113	106	115	164	132	92
646	312	Ineligible	living	F	1991-04-26	2015-02-03	2015-05-14	24.0658	0	HSPN	0	81.1726	0	81.1726	N/A	4	B	O	0	0	0	1	0	0	1	0	0	1	1	1	1	0	0	0	unknown	unknown	3.28767	21.7079	unknown	unknown	unknown	unknown	unknown	unknown	unknown	unknown	unknown	unknown	unknown
686	313	Ineligible	living	M	1984-04-08	2015-09-29	2016-05-19	32.1342	0	HSPN	0	68.9753	0	68.9753	N/A	3	A	A	0	0	unknown	1	0	0	1	0	0	1	1	1	1	0	0	0	unknown	unknown	7.66027	22.5347	19.9012	unknown	unknown	unknown	75	147	125	unknown	unknown	unknown	unknown
302	314	Ineligible	living	M	1944-01-02	1999-09-13	2006-03-16	62.2438	0	IgAN	0	191.178	0	191.178	N/A	4	B	A	1	0	0	0	1	0	1	0	0	0	1	1	1	1	1	1	ABO	TAC	78.1151	23.8415	21.3259	21.5137	22.1519	0.826004	111	219	284	103	unknown	unknown	102
303	315	Ineligible	living	M	1956-12-19	2002-11-07	2006-03-23	49.2904	0	IgAN	0	190.948	0	190.948	N/A	3	A	A	0	0	0	0	1	0	1	0	0	0	1	1	1	0	0	0	unknown	unknown	40.5041	unknown	unknown	unknown	unknown	unknown	unknown	unknown	unknown	unknown	unknown	unknown	unknown
320	316	Ineligible	living	F	1976-07-26	2006-09-07	2006-09-07	30.137	1	IgAN	0	185.425	0	185.425	N/A	2	B	O	0	0	0	0	1	0	1	0	0	0	1	0	1	0	0	0	unknown	unknown	0	unknown	unknown	unknown	unknown	unknown	unknown	unknown	unknown	unknown	unknown	unknown	unknown
321	317	Ineligible	living	F	1954-12-26	2001-01-16	2006-09-14	51.7534	0	IgAN	0	185.195	0	185.195	N/A	5	O	B	0	1	FACS+ only	0	1	0	1	0	0	0	1	1	1	1	1	1	unknown	unknown	67.9562	unknown	unknown	unknown	unknown	unknown	unknown	unknown	unknown	unknown	unknown	unknown	unknown
326	318	Ineligible	living	F	1982-06-03	2006-04-25	2006-11-09	24.4521	0	IgAN	0	183.353	0	183.353	N/A	0	B	O	0	0	0	0	1	0	1	0	0	0	1	0	1	0	0	0	unknown	unknown	6.50959	unknown	unknown	unknown	unknown	unknown	unknown	unknown	unknown	unknown	unknown	unknown	unknown
364	319	Ineligible	cadaveric	M	1969-11-02	1982-11-10	2008-01-19	38.2384	0	IgAN	0	169.019	0	169.019	N/A	4	O	O	0	0	0	0	HOLD	0	1	0	0	0	1	1	1	0	0	0	unknown	unknown	302.499	unknown	unknown	unknown	unknown	unknown	unknown	unknown	unknown	unknown	unknown	unknown	unknown
404	320	Ineligible	living	F	1946-05-31	1994-09-01	2009-03-12	62.8247	0	IgAN	0	155.277	0	155.277	N/A	0	O	O	0	0	0	0	0	0	0	0	0	0	1	0	0	0	0	0	unknown	unknown	174.444	unknown	unknown	unknown	unknown	unknown	unknown	unknown	unknown	unknown	unknown	unknown	unknown
425	321	Ineligible	living	F	1950-01-22	1992-12-10	2009-11-19	59.8658	0	IgAN	0	146.992	0	146.992	N/A	3	O	B	1	0	0	1	0	0	1	0	0	0	1	1	1	1	0	1	ABOI	GRA	203.441	unknown	unknown	unknown	unknown	unknown	111	183	317	105	137	92	unknown
426	322	Ineligible	cadaveric	M	1954-01-22	1995-11-07	2009-11-23	55.874	0	IgAN	0	146.86	0	146.86	N/A	3	B	B	0	0	0	HOLD	0	0	1	0	0	0	1	1	1	0	0	0	Seq	GRA	168.658	unknown	unknown	unknown	unknown	unknown	114	180	148	111	188	130	112
433	323	Ineligible	living	M	1945-10-11	2008-07-24	2010-01-14	64.3041	0	IgAN	0	145.151	0	145.151	N/A	4	A	AB	1	1	A31	1	0	0	1	0	0	0	1	1	1	1	1	1	unknown	TACER	17.7205	unknown	unknown	unknown	unknown	unknown	unknown	unknown	unknown	unknown	unknown	unknown	unknown
435	324	Ineligible	cadaveric	M	1958-02-02	1992-10-27	2010-01-20	52	0	IgAN	0	144.953	0	144.953	N/A	unknown	unknown	unknown	0	unknown	unknown	HOLD	0	0	1	0	0	0	1	1	1	0	0	0	unknown	unknown	206.926	unknown	unknown	unknown	unknown	unknown	unknown	unknown	unknown	unknown	unknown	unknown	unknown
439	325	Ineligible	living	F	1968-07-25	2009-10-01	2010-02-18	41.5973	0	IgAN	0	144	0	144	N/A	3	B	B	0	0	0	1	0	0	1	0	0	0	1	0	1	0	0	0	ESWD	GRA	4.60274	unknown	unknown	unknown	unknown	unknown	100	154	149	95	153	105	93
440	326	Ineligible	living	M	1963-10-18	2008-10-01	2010-02-25	46.389	0	IgAN	0	143.77	0	143.77	N/A	2	O	A	1	0	0	1	0	0	1	0	0	0	1	1	1	1	1	1	ABOI	GRA	16.8329	unknown	unknown	unknown	unknown	unknown	83	114	169	100	151	204	98
443	327	Ineligible	living	M	1965-06-21	2000-07-11	2010-03-18	44.7699	0	IgAN	0	143.079	0	143.079	N/A	6	A	A	0	1	A26	1	0	0	1	0	0	0	1	1	1	1	0	0	DSA	GRA	116.285	unknown	unknown	unknown	unknown	unknown	82	119	159	102	153	152	104
445	328	Ineligible	living	M	1954-12-14	2008-06-20	2010-04-08	55.3534	0	IgAN	0	142.389	0	142.389	N/A	4	B	O	0	0	0	1	0	0	1	0	0	0	1	0	1	0	0	0	ESWD	GRA	21.6	unknown	unknown	unknown	unknown	unknown	91	127	129	105	154	126	106
454	329	Ineligible	living	M	1941-02-18	2010-07-01	2010-07-01	69.411	1	IgAN	0	139.627	0	139.627	N/A	1	AB	AB	0	0	0	1	0	0	1	0	0	0	1	0	1	0	0	0	ESWD	GRA	0	unknown	unknown	unknown	unknown	unknown	102	133	147	99	164	184	104
455	330	Ineligible	cadaveric	M	1975-03-26	1992-04-22	2010-07-01	35.2904	0	IgAN	0	139.627	1	75.6493	CAAMR	unknown	unknown	unknown	0	unknown	unknown	1	0	0	1	0	0	0	1	1	1	1	0	1	Seq	GRA	218.433	unknown	unknown	unknown	unknown	unknown	90	143	163	107	175	178	unknown
457	331	Ineligible	living	F	1947-05-16	2010-01-12	2010-07-15	63.2082	0	IgAN	0	139.167	0	139.167	N/A	3	O	A	1	0	0	1	0	0	1	0	0	0	1	1	1	1	0	1	unknown	unknown	6.04932	unknown	unknown	unknown	unknown	unknown	unknown	unknown	unknown	unknown	unknown	unknown	unknown
469	332	Ineligible	living	F	1973-07-11	2010-10-25	2010-10-28	37.3233	1	IgAN	0	135.715	0	135.715	N/A	1	AB	A	0	1	A24	1	0	0	1	0	0	0	1	1	1	1	0	0	MMF,Gra.PLS	GRA	0.0986301	22.6063	21.7198	22.2961	unknown	#VALUE!	86	170	181	104	177	291	122
472	333	Ineligible	cadaveric	F	1976-10-28	1991-08-23	2010-11-26	34.1014	0	IgAN	0	134.762	0	134.762	N/A	4	A	A	0	unknown	unknown	HOLD	0	0	1	0	0	0	1	1	1	0	0	0	unknown	unknown	231.288	unknown	unknown	unknown	unknown	unknown	unknown	unknown	unknown	unknown	unknown	unknown	unknown
474	334	Ineligible	cadaveric	M	1943-09-09	1991-05-08	2010-12-25	67.3397	0	IgAN	1	75.1233	1	75.1233	DWFG	3	A	A	0	0	0	HOLD	0	0	1	0	0	0	1	1	1	0	0	0	unknown	unknown	235.759	unknown	unknown	unknown	unknown	unknown	unknown	unknown	unknown	unknown	unknown	unknown	unknown
476	335	Ineligible	cadaveric	M	1955-05-01	1996-10-05	2011-01-14	55.7452	0	IgAN	0	133.151	0	133.151	N/A	4	O	O	0	0	0	HOLD	0	0	1	0	0	0	1	0	1	0	0	0	unknown	unknown	171.419	unknown	unknown	unknown	unknown	unknown	unknown	unknown	unknown	unknown	unknown	unknown	unknown
504	336	Ineligible	cadaveric	M	1968-04-08	1994-07-15	2011-09-01	43.4274	0	IgAN	0	125.589	0	125.589	N/A	unknown	unknown	unknown	0	unknown	unknown	HOLD	0	0	1	0	0	0	1	1	1	0	0	0	unknown	unknown	205.71	23.3218	unknown	unknown	unknown	unknown	unknown	unknown	unknown	unknown	unknown	unknown	unknown
513	337	Ineligible	cadaveric	F	1960-05-22	1995-08-23	2012-01-07	51.663	0	IgAN	0	121.381	0	121.381	N/A	3	B	B	0	0	0	HOLD	0	0	1	0	0	0	1	1	1	0	0	0	unknown	unknown	196.636	16.4137	unknown	unknown	unknown	unknown	unknown	unknown	unknown	unknown	unknown	unknown	unknown
518	338	Ineligible	living	M	1960-05-17	2010-05-19	2012-02-22	51.8027	0	IgAN	0	119.868	0	119.868	N/A	unknown	unknown	unknown	0	0	unknown	1	0	0	1	0	0	0	1	0	1	0	0	0	unknown	unknown	21.1726	23.0824	unknown	unknown	unknown	unknown	unknown	unknown	unknown	unknown	unknown	unknown	unknown
530	339	Ineligible	living	F	1966-08-23	1995-10-12	2012-06-14	45.8411	0	IgAN	0	116.153	0	116.153	N/A	4	A	A	0	0	0	1	0	0	1	0	0	0	1	0	1	0	0	0	unknown	unknown	200.219	20.6905	20.5688	unknown	unknown	unknown	85	120	124	92	136	164	unknown
569	340	Ineligible	cadaveric	M	1948-07-31	1995-09-20	2013-07-07	64.9781	0	IgAN	0	103.397	0	103.397	N/A	1	A	A	0	0	0	HOLD	0	0	1	0	0	1	1	0	1	0	0	0	unknown	unknown	213.699	16.9987	unknown	unknown	unknown	unknown	unknown	unknown	unknown	unknown	unknown	unknown	unknown
583	341	Ineligible	living	M	1972-07-06	2013-10-21	2013-10-24	41.3288	1	IgAN	0	99.8137	0	99.8137	N/A	unknown	unknown	unknown	0	0	unknown	1	0	0	1	0	0	1	1	0	1	0	0	0	unknown	unknown	0.0986301	21.6128	20.2664	20.0184	unknown	unknown	91	175	251	97	181	191	102
584	342	Ineligible	cadaveric	F	1951-05-25	1990-03-01	2013-10-27	62.4685	0	IgAN	0	99.7151	0	99.7151	N/A	3	O	O	0	0	0	HOLD	0	0	1	0	0	1	1	1	1	0	0	0	unknown	unknown	284.088	20.2332	unknown	unknown	unknown	unknown	unknown	unknown	unknown	unknown	unknown	unknown	unknown
586	343	Ineligible	living	M	1971-03-08	2013-04-18	2013-11-14	42.7178	0	IgAN	0	99.1233	0	99.1233	N/A	unknown	unknown	unknown	unknown	unknown	unknown	1	0	0	1	0	0	1	1	0	1	1	0	1	unknown	unknown	6.90411	27.7769	25.1824	25.335	26.4949	1.31254	83	153	139	122	175	199	120
615	344	Ineligible	living	M	1977-02-20	2014-08-07	2014-08-07	37.4849	1	IgAN	0	90.3781	0	90.3781	N/A	0	A	B	1	0	0	1	0	0	1	0	0	1	1	1	1	1	0	0	unknown	unknown	0	22.6757	20.3019	20.5853	unknown	unknown	100	176	146	95	185	148	96
616	345	Ineligible	living	M	1954-04-07	2004-08-02	2014-08-14	60.3945	0	IgAN	0	90.1479	0	90.1479	N/A	5	AB	A	0	0	0	1	0	0	1	0	0	1	1	0	1	0	0	0	unknown	unknown	120.46	22.4103	unknown	unknown	unknown	unknown	86	133	131	unknown	unknown	unknown	unknown
635	346	Ineligible	living	M	1970-07-20	2015-01-22	2015-01-22	44.5397	1	IgAN	0	84.8548	0	84.8548	N/A	unknown	unknown	unknown	0	0	unknown	1	0	0	1	0	0	1	1	0	1	0	0	0	unknown	unknown	0	26.5747	unknown	unknown	unknown	unknown	unknown	unknown	unknown	unknown	unknown	unknown	unknown
639	347	Ineligible	living	F	1968-12-16	2014-07-17	2015-02-26	46.2274	1	IgAN	0	83.7041	0	83.7041	N/A	3	O	B	1	0	0	1	0	0	1	0	0	1	1	1	1	1	0	0	unknown	unknown	7.36438	26.1427	unknown	unknown	unknown	unknown	unknown	unknown	unknown	unknown	unknown	unknown	unknown
647	348	Ineligible	cadaveric	F	1961-09-08	1992-07-07	2015-05-20	53.7315	0	IgAN	0	80.9753	1	0.0657534	AABMR	unknown	unknown	unknown	0	0	unknown	HOLD	0	0	1	0	0	1	1	1	1	0	0	0	unknown	unknown	274.586	21.8359	unknown	unknown	unknown	unknown	unknown	unknown	unknown	unknown	unknown	unknown	unknown
653	349	Ineligible	living	F	1956-11-28	2002-08-01	2015-07-02	58.6301	0	IgAN	0	79.5616	0	79.5616	N/A	unknown	O	A	1	0	0	1	0	0	1	0	0	1	1	1	1	1	0	1	unknown	unknown	155.112	18.3637	unknown	unknown	unknown	unknown	106	190	148	unknown	unknown	unknown	unknown
678	350	Ineligible	living	M	1981-06-23	2016-02-18	2016-02-18	34.6795	1	IgAN	0	71.9671	0	71.9671	N/A	3	B	O	0	0	unknown	1	0	0	1	0	0	1	1	0	1	0	0	0	unknown	unknown	0	20.0692	unknown	unknown	unknown	unknown	unknown	unknown	unknown	unknown	unknown	unknown	unknown
679	351	Ineligible	living	F	1984-06-07	2016-02-29	2016-03-03	31.7589	1	IgAN	0	71.5068	0	71.5068	N/A	2	B	AB	1	0	0	1	0	0	1	0	0	1	1	1	1	1	0	1	unknown	unknown	0.0986301	16.4982	17.3406	18.4911	unknown	unknown	96	156	258	94	146	167	92
707	352	Ineligible	living	F	1956-06-26	2012-06-08	2016-11-10	60.4164	0	IgAN	0	63.2219	0	63.2219	N/A	5	A	A	0	0	0	1	0	0	1	0	0	1	1	0	1	0	0	0	unknown	unknown	53.1288	24.3893	unknown	unknown	unknown	unknown	unknown	unknown	unknown	unknown	unknown	unknown	unknown
710	353	Ineligible	living	F	1958-05-21	2016-09-06	2016-12-08	58.5918	1	IgAN	0	62.3014	0	62.3014	N/A	2	A	A	0	0	0	1	0	0	1	0	0	1	1	0	1	0	0	0	unknown	unknown	3.05753	17.2904	unknown	unknown	unknown	unknown	unknown	unknown	unknown	unknown	unknown	unknown	unknown
711	354	Ineligible	living	M	1971-08-10	2016-12-15	2016-12-15	45.3808	1	IgAN	0	62.0712	0	62.0712	N/A	6	B	A	1	0	0	1	0	0	1	0	0	1	1	0	1	1	1	1	unknown	unknown	0	29.9148	unknown	unknown	unknown	unknown	unknown	unknown	unknown	unknown	unknown	unknown	unknown
716	355	Ineligible	living	M	1953-06-16	2017-01-26	2017-01-26	63.6575	1	IgAN	0	60.6904	0	60.6904	N/A	5	B	O	0	0	0	1	0	0	1	0	0	1	1	1	1	0	0	0	unknown	unknown	0	17.5972	unknown	unknown	unknown	unknown	unknown	unknown	unknown	unknown	unknown	unknown	unknown
717	356	Ineligible	living	F	1967-06-01	2017-02-02	2017-02-02	49.7096	1	IgAN	0	60.4603	0	60.4603	N/A	2	A	B	1	0	0	1	0	0	1	0	0	1	1	1	1	1	1	1	unknown	unknown	0	19.1893	unknown	unknown	unknown	unknown	unknown	unknown	unknown	unknown	unknown	unknown	unknown
721	357	Ineligible	living	M	1960-10-21	1996-12-27	2017-03-09	56.4192	0	IgAN	0	59.3096	0	59.3096	N/A	5	O	O	0	2	DR53	1	0	0	1	0	0	1	1	0	1	1	1	1	unknown	unknown	242.532	16.8239	unknown	unknown	unknown	unknown	unknown	unknown	unknown	unknown	unknown	unknown	unknown
724	358	Ineligible	living	F	1976-02-29	2015-07-17	2017-03-30	41.1096	0	IgAN	0	58.6192	0	58.6192	N/A	3	A	A	0	0	0	1	0	0	1	0	0	1	1	0	1	0	0	0	unknown	unknown	20.4493	23.2434	20.6523	unknown	unknown	unknown	73	137	103	97	129	112	unknown
739	359	Ineligible	cadaveric	F	1953-10-01	2006-07-24	2017-08-04	63.8849	0	IgAN	0	54.4438	0	54.4438	N/A	2	B	B	0	0	0	HOLD	0	0	1	0	0	1	1	0	1	0	0	0	unknown	unknown	132.46	20.3134	unknown	unknown	unknown	unknown	unknown	unknown	unknown	unknown	unknown	unknown	unknown
743	360	Ineligible	living	M	1954-08-24	2015-12-25	2017-08-24	63.0438	0	IgAN	0	53.7863	0	53.7863	N/A	3	O	AB	1	0	0	1	0	0	1	0	0	1	1	0	1	1	1	1	unknown	unknown	19.989	26.4228	unknown	unknown	unknown	unknown	unknown	unknown	unknown	unknown	unknown	unknown	unknown
776	361	Ineligible	living	F	1975-04-07	2018-06-28	2018-06-28	43.2548	1	IgAN	0	43.6603	0	43.6603	N/A	2	B	O	0	0	0	1	0	0	1	0	0	1	1	0	1	0	0	0	ABO	TAC	0	18.1554	unknown	unknown	unknown	unknown	90	195	166	unknown	unknown	unknown	unknown
387	362	Ineligible	cadaveric	F	1978-06-29	1996-09-06	2008-08-27	30.1836	0	MCDK	0	161.753	0	161.753	N/A	3	B	B	0	0	unknown	0	HOLD	0	1	0	0	0	1	1	1	0	0	0	unknown	unknown	143.77	unknown	unknown	unknown	unknown	unknown	unknown	unknown	unknown	unknown	unknown	unknown	unknown
311	363	Ineligible	cadaveric	M	1950-04-11	1990-11-01	2006-06-10	56.2027	0	MPGN	0	188.351	0	188.351	N/A	2	A	A	0	0	0	0	HOLD	0	1	0	0	0	1	1	1	0	0	0	unknown	unknown	187.397	unknown	unknown	unknown	unknown	unknown	unknown	unknown	unknown	unknown	unknown	unknown	unknown
317	364	Ineligible	cadaveric	M	1947-08-26	1986-11-17	2006-08-24	59.0356	0	MPGN	0	185.885	0	185.885	N/A	3	A	A	0	0	0	0	HOLD	0	1	0	0	0	1	1	1	0	0	0	unknown	unknown	237.37	unknown	unknown	unknown	unknown	unknown	unknown	unknown	unknown	unknown	unknown	unknown	unknown
396	365	Ineligible	living	M	1972-09-10	2002-12-03	2008-12-11	36.2767	0	MPGN	0	158.268	0	158.268	N/A	2	AB	B	0	1	B46	0	1	0	1	0	0	0	1	1	1	1	0	1	unknown	unknown	72.3288	unknown	unknown	unknown	unknown	unknown	unknown	unknown	unknown	unknown	unknown	unknown	unknown
475	366	Ineligible	living	F	1963-05-02	2001-04-10	2011-01-06	47.7151	0	MPGN	0	133.414	0	133.414	N/A	0	O	O	0	0	0	0	0	0	0	0	0	0	0	0	0	0	0	0	TWIN	None	116.975	unknown	unknown	unknown	unknown	unknown	unknown	unknown	unknown	unknown	unknown	unknown	unknown
631	367	Ineligible	living	M	1958-04-27	2004-03-05	2015-01-08	56.7397	0	MPGN	0	85.3151	0	85.3151	N/A	2	AB	AB	0	1	B7	1	0	0	1	0	0	1	1	1	1	1	0	1	unknown	unknown	130.225	19.3222	unknown	unknown	unknown	unknown	unknown	unknown	unknown	unknown	unknown	unknown	unknown
738	368	Ineligible	living	M	1952-04-03	2016-07-26	2017-08-03	65.3781	0	MPGN	0	54.4767	0	54.4767	N/A	3	B	O	0	0	0	1	0	0	1	0	0	1	1	0	1	0	1	0	unknown	unknown	12.263	25.8876	unknown	unknown	unknown	unknown	unknown	unknown	unknown	unknown	unknown	unknown	unknown
340	369	Ineligible	living	F	1996-12-18	2006-08-21	2007-05-17	10.4164	0	Others	0	177.14	0	177.14	N/A	3	O	O	0	0	0	0	1	0	1	0	0	0	1	0	1	0	0	0	unknown	unknown	8.84384	unknown	unknown	unknown	unknown	unknown	unknown	unknown	unknown	unknown	unknown	unknown	unknown
346	370	Ineligible	living	M	1968-06-10	2003-05-23	2007-07-26	39.1507	0	Others	0	174.838	0	174.838	N/A	unknown	unknown	unknown	0	unknown	unknown	0	1	0	1	0	0	0	1	0	1	0	0	0	unknown	unknown	50.137	unknown	unknown	unknown	unknown	unknown	unknown	unknown	unknown	unknown	unknown	unknown	unknown
388	371	Ineligible	living	M	1979-01-13	1996-12-20	2008-08-28	29.6438	0	Others	0	161.721	0	161.721	N/A	4	A	A	0	0	0	0	1	0	1	0	0	0	1	0	1	0	0	0	ESWD	TAC	140.351	18.3387	19.8158	17.2578	unknown	unknown	91	151	141	86	135	143	92
403	372	Ineligible	living	F	1977-08-19	2006-11-14	2009-03-05	31.5644	0	Others	0	155.507	0	155.507	N/A	3	O	O	0	0	0	0	1	0	1	0	0	0	1	0	1	0	0	0	unknown	unknown	27.6822	unknown	unknown	unknown	unknown	unknown	unknown	unknown	unknown	unknown	unknown	unknown	unknown
429	373	Ineligible	living	M	1996-06-15	2009-12-10	2009-12-10	13.4959	1	Others	0	146.301	0	146.301	N/A	2	A	A	0	0	0	1	0	0	1	0	0	0	1	0	1	0	0	0	ESWD	GRA	0	unknown	unknown	unknown	unknown	unknown	96	155	133	101	148	115	106
447	374	Ineligible	living	F	1950-02-11	1998-03-31	2010-04-22	60.2329	0	Others	0	141.929	0	141.929	N/A	0	A	A	0	0	0	1	0	0	1	0	0	0	1	0	1	0	0	0	ESWD	GRA	144.822	unknown	unknown	unknown	unknown	unknown	93	184	195	100	171	212	96
464	375	Ineligible	cadaveric	F	1975-06-29	2007-11-12	2010-09-12	35.2301	0	Others	0	137.227	0	137.227	N/A	2	B	B	0	0	0	HOLD	0	0	1	0	0	0	1	1	1	0	0	0	unknown	unknown	34.0274	unknown	unknown	unknown	unknown	unknown	unknown	unknown	unknown	unknown	unknown	unknown	unknown
485	376	Ineligible	living	M	1953-12-14	2011-04-04	2011-04-07	57.3507	1	Others	0	130.422	0	130.422	N/A	3	A	A	0	0	0	1	0	0	1	0	0	0	1	0	1	0	0	0	unknown	unknown	0.0986301	unknown	unknown	unknown	unknown	unknown	unknown	unknown	unknown	unknown	unknown	unknown	unknown
502	377	Ineligible	living	F	1977-08-25	2007-05-30	2011-08-25	34.0219	0	Others	0	125.819	0	125.819	N/A	unknown	unknown	unknown	0	unknown	unknown	1	0	0	1	0	0	0	1	1	1	0	0	0	unknown	unknown	50.8932	19.1467	18.1478	unknown	unknown	unknown	79	181	115	87	190	145	unknown
599	378	Ineligible	living	M	1986-07-01	2012-03-30	2014-02-27	27.6795	0	Others	0	95.6712	0	95.6712	N/A	3	O	B	1	1	B7Creg	1	0	0	1	0	0	1	1	1	1	1	0	1	unknown	unknown	22.9808	26.5796	unknown	unknown	unknown	unknown	97	119	104	unknown	unknown	unknown	unknown
634	379	Ineligible	cadaveric	M	1975-01-20	1993-08-09	2015-01-19	40.0247	0	Others	0	84.9534	0	84.9534	N/A	4	O	O	0	0	0	1	0	0	1	0	0	1	1	1	1	0	0	0	unknown	unknown	257.523	23.8024	unknown	unknown	unknown	unknown	unknown	unknown	unknown	unknown	unknown	unknown	unknown
648	380	Ineligible	living	M	1977-01-15	2015-05-21	2015-05-21	38.3699	1	Others	0	80.9425	0	80.9425	N/A	3	A	A	0	1	A34Creg	1	0	0	1	0	0	1	1	0	1	1	0	0	unknown	unknown	0	21.3128	unknown	unknown	unknown	unknown	unknown	unknown	unknown	unknown	unknown	unknown	unknown
651	381	Ineligible	cadaveric	F	1949-12-23	2004-01-22	2015-06-15	65.5205	0	Others	0	80.1205	0	80.1205	N/A	3	A	A	0	1	DR11Creg	1	0	0	1	0	0	1	1	1	1	1	0	0	unknown	unknown	136.833	16.4039	unknown	unknown	unknown	unknown	unknown	unknown	unknown	unknown	unknown	unknown	unknown
681	382	Ineligible	living	M	1972-12-11	2015-12-16	2016-03-17	43.2932	0	Others	0	71.0466	0	71.0466	N/A	1	B	O	0	0	unknown	1	0	0	1	0	0	1	1	0	1	0	0	0	unknown	unknown	3.02466	26.1856	unknown	unknown	unknown	unknown	unknown	unknown	unknown	unknown	unknown	unknown	unknown
763	383	Ineligible	living	F	1990-01-04	2018-02-01	2018-02-01	28.0959	1	Others	0	48.4932	0	48.4932	N/A	3	A	A	0	0	0	1	0	0	1	0	0	1	1	0	1	0	0	0	unknown	unknown	0	18.5529	unknown	unknown	unknown	unknown	unknown	unknown	unknown	unknown	unknown	unknown	unknown
774	384	Ineligible	living	F	1987-06-06	2018-06-14	2018-06-14	31.0438	1	Others	0	44.1205	0	44.1205	N/A	3	B	A	1	0	0	1	0	0	1	0	0	1	1	0	1	1	1	0	unknown	unknown	0	17.805	unknown	unknown	unknown	unknown	unknown	unknown	unknown	unknown	unknown	unknown	unknown
775	385	Ineligible	living	F	1947-03-26	2018-06-21	2018-06-21	71.2877	1	Others	0	43.8904	0	43.8904	N/A	4	AB	A	0	0	0	1	0	0	1	0	0	1	1	0	1	0	0	0	unknown	unknown	0	21.5045	unknown	unknown	unknown	unknown	unknown	unknown	unknown	unknown	unknown	unknown	unknown
573	386	Ineligible	living	M	1968-10-15	1995-03-09	2013-08-08	44.8438	0	Renal sclerosis	0	102.345	0	102.345	N/A	6	B	A	1	0	0	1	0	0	1	0	0	1	1	0	1	1	0	0	unknown	unknown	221.162	22.8625	unknown	unknown	unknown	unknown	unknown	unknown	unknown	unknown	unknown	unknown	unknown
666	387	Ineligible	cadaveric	M	1947-05-13	1999-01-14	2015-10-17	68.4767	0	Renal sclerosis	0	76.0438	0	76.0438	N/A	unknown	unknown	unknown	0	0	unknown	HOLD	0	0	1	0	0	1	1	1	1	0	0	0	unknown	unknown	201.205	24.9669	unknown	unknown	unknown	unknown	unknown	unknown	unknown	unknown	unknown	unknown	unknown
719	388	Ineligible	living	F	1947-06-21	2013-10-29	2017-02-23	69.726	0	Renal sclerosis	0	59.7699	0	59.7699	N/A	4	O	A	1	0	0	1	0	0	1	0	0	1	1	1	1	1	1	1	unknown	unknown	39.8795	22.9719	unknown	unknown	unknown	unknown	105	155	200	unknown	unknown	unknown	unknown
756	389	Ineligible	living	M	1951-08-15	2016-11-21	2017-12-21	66.3973	0	Renal sclerosis	0	49.874	0	49.874	N/A	4	AB	B	0	0	0	1	0	0	1	0	0	1	1	0	1	0	0	0	unknown	unknown	12.9863	25.528	unknown	unknown	unknown	unknown	unknown	unknown	unknown	unknown	unknown	unknown	unknown
760	390	Ineligible	living	F	1959-05-07	2017-12-28	2018-01-11	58.7233	0	Renal sclerosis	0	49.1836	0	49.1836	N/A	4	O	B	1	0	0	1	0	0	1	0	0	1	1	0	1	1	1	1	unknown	unknown	0.460274	22.49	unknown	unknown	19.7777	#VALUE!	unknown	unknown	unknown	unknown	unknown	unknown	unknown
768	391	Ineligible	living	M	1978-11-16	2014-05-08	2018-03-29	39.3918	0	Renal sclerosis	0	46.6521	0	46.6521	N/A	3	B	B	0	0	unknown	1	0	0	1	0	0	1	1	0	1	0	0	0	unknown	unknown	46.7178	26.8742	unknown	unknown	unknown	unknown	unknown	unknown	unknown	unknown	unknown	unknown	unknown
626	392	Ineligible	living	M	1965-10-04	1999-11-15	2014-11-13	49.1425	0	SLE	0	87.1562	0	87.1562	N/A	4	O	B	1	0	0	1	0	0	1	0	0	1	1	1	1	1	0	0	unknown	unknown	180.066	22.4088	unknown	unknown	unknown	unknown	92	180	158	unknown	unknown	unknown	unknown
731	393	Ineligible	living	M	1967-02-23	2003-09-25	2017-06-01	50.3041	0	SLE	0	56.5479	0	56.5479	N/A	4	A	O	0	0	0	1	0	0	1	0	0	1	1	0	1	0	0	0	unknown	unknown	164.318	21.6959	unknown	unknown	unknown	unknown	unknown	unknown	unknown	unknown	unknown	unknown	unknown
[truncated: 85 more columns]
